# Supplementary material for: Two new species of Amphinemura (Plecoptera, Nemouridae) from the southern Qinling Mountains of China, based on male, female and larvae
Source: Zookeys. 2018 Dec 18;(808):1–21. doi: 10.3897/zookeys.808.29433 (PMC6305769; doi:10.3897/zookeys.808.29433)
Supplement: XML Treatment for Amphinemura albicauda [file zookeys.808.29433-treatment1.xml]

<!DOCTYPE tp:taxon-treatment
  PUBLIC "-//TaxonX//DTD Taxonomic Treatment Publishing DTD v0 20100105//EN" "tax-treatment-NSO.dtd">
<tp:taxon-treatment xmlns:tp="http://www.plazi.org/taxpub"><tp:treatment-meta><kwd-group><label>Taxon classification</label><kwd><named-content xmlns:xlink="http://www.w3.org/1999/xlink" content-type="kingdom">Animalia</named-content></kwd><kwd><named-content xmlns:xlink="http://www.w3.org/1999/xlink" content-type="order">Plecoptera</named-content></kwd><kwd><named-content xmlns:xlink="http://www.w3.org/1999/xlink" content-type="family">Nemouridae</named-content></kwd></kwd-group><mixed-citation publication-type="journal"><person-group><name><surname>Li</surname><given-names>Weihai</given-names></name><name><surname>Mo</surname><given-names>Raorao</given-names></name><name><surname>Dong</surname><given-names>Wenbin</given-names></name><name><surname>Yang</surname><given-names>Ding</given-names></name><name><surname>urányi</surname><given-names>Dávid</given-names></name></person-group><article-title>Two new species of <italic><tp:taxon-name><tp:taxon-name-part taxon-name-part-type="genus" reg="Amphinemura">Amphinemura</tp:taxon-name-part></tp:taxon-name></italic> (<tp:taxon-name><tp:taxon-name-part taxon-name-part-type="order">Plecoptera</tp:taxon-name-part></tp:taxon-name>, <tp:taxon-name><tp:taxon-name-part taxon-name-part-type="family">Nemouridae</tp:taxon-name-part></tp:taxon-name>) from the southern Qinling Mountains of China, based on male, female and larvae</article-title><source>Zookeys</source><day>18</day><month>12</month><year>2018</year><volume>2018</volume><issue>808</issue><fpage>1</fpage><lpage>21</lpage><pub-id pub-id-type="doi">10.3897/zookeys.808.29433</pub-id></mixed-citation></tp:treatment-meta><tp:nomenclature><tp:taxon-name>
            <tp:taxon-name-part taxon-name-part-type="genus" reg="Amphinemura">Amphinemura</tp:taxon-name-part>
            <tp:taxon-name-part taxon-name-part-type="species" reg="albicauda">albicauda</tp:taxon-name-part>
            <object-id xmlns:xlink="http://www.w3.org/1999/xlink" content-type="zoobank" xlink:type="simple">http://zoobank.org/2F1C3751-1EE0-4237-9B4D-7FB10A427220</object-id>
          </tp:taxon-name><tp:taxon-status xmlns:xlink="http://www.w3.org/1999/xlink" xlink:type="simple">sp. n.</tp:taxon-status><xref ref-type="fig" rid="F1">Figs 1</xref><xref ref-type="fig" rid="F2">, 2–6</xref><xref ref-type="fig" rid="F3">, 7</xref><xref ref-type="fig" rid="F4">, 8–13</xref><xref ref-type="fig" rid="F5">, 14</xref><xref ref-type="fig" rid="F11">, 31</xref><xref ref-type="fig" rid="F11">, 32</xref><xref ref-type="fig" rid="F12">, 35</xref></tp:nomenclature><tp:treatment-sec sec-type="diagnosis" id="SECID0EOMAC"><title>Diagnosis.</title><p>Male: tergum IX with short spines and long setae, epiproct with closely spaced lateral processes having sharp and out-curved apex, paraproctal outer lobe long and armed with large apical teeth, median lobe apically bilobed. Female: subgenital plate subquadrate and slightly lobed, inner sclerite with ear-shaped lobes. Larva: general color brown but cerci contrasting white and hairy, legs with distinct swimming hairs.</p></tp:treatment-sec><tp:treatment-sec sec-type="description" id="SECID0ETMAC"><title>Description.</title><p>Adult habitus (Fig. <xref ref-type="fig" rid="F1">1</xref>): General color light brown to brown. Head and antennae brown, palpi light brown. Thorax brownish, pronotum with distinct rugosities. Legs light brown. Wing membranes grayish, veins brown. Abdomen brown with darker terminalia.</p><fig id="F1" position="float" orientation="portrait"><label>Figure 1.</label><caption><p><italic><tp:taxon-name><tp:taxon-name-part taxon-name-part-type="genus" reg="Amphinemura">Amphinemura</tp:taxon-name-part><tp:taxon-name-part taxon-name-part-type="species" reg="albicauda">albicauda</tp:taxon-name-part></tp:taxon-name></italic> sp. n., habitus of male holotype adult. Scale bar: 0.5 mm.</p></caption><graphic xmlns:xlink="http://www.w3.org/1999/xlink" xlink:href="zookeys-808-001-g001.jpg" position="float" orientation="portrait" xlink:type="simple" id="oo_250058.jpg"/></fig><p>Male (Fig. <xref ref-type="fig" rid="F2">2–5</xref>): Forewing length 6.4–6.6 mm. Tergum IX (Fig. <xref ref-type="fig" rid="F2">2</xref>) moderately sclerotized, with 11–13 short mesal spines and 4 or 5 paramedial long hairs along mid-posterior margin. Sternum IX with claviform vesicle, distal ½ membranous (Fig. <xref ref-type="fig" rid="F2">3</xref>). Hypoproct subquadrate at base, apical ½ tapering, apex tubular (Fig. <xref ref-type="fig" rid="F2">3</xref>). Tergum X weakly sclerotized, concavity beneath epiproct narrow with 10–12 small to medium-sized spines along lateral sides (Figs <xref ref-type="fig" rid="F1">1</xref>, <xref ref-type="fig" rid="F2">2</xref>). Cercus slightly sclerotized, stout and short. Epiproct (Figs <xref ref-type="fig" rid="F1">1</xref>, <xref ref-type="fig" rid="F2">2</xref>, <xref ref-type="fig" rid="F2">4</xref>) ca 3.5 times longer than wide, distal portion trifurcate but median process nearly unpigmented and hardly detected in dorsal view (Fig. <xref ref-type="fig" rid="F2">2</xref>). The lateral processes horn-shaped and closely located, with apex sharp and out-curved; median process originates from ventral sclerite and shorter than lateral ones, subapically forming distinct rounded ridge in lateral view (Fig. <xref ref-type="fig" rid="F2">4</xref>). Paraproct trilobed (Figs <xref ref-type="fig" rid="F2">2–5</xref>): inner lobe triangular, short and well sclerotized, mostly hidden by hypoproct; median lobe long and tubular, apical portion up-curved, apex membranous with 6 or 7 long marginal spines, outer margin with an additional small lobe bearing 3 long spines of <!--PageBreak-->same size; outer lobe extends along with median lobe but shorter, well sclerotized, dilated apex with 3 or 4 lateral, large teeth along outer margin.</p><fig id="F2" position="float" orientation="portrait"><label>Figures 2–6.</label><caption><p><italic><tp:taxon-name><tp:taxon-name-part taxon-name-part-type="genus" reg="Amphinemura">Amphinemura</tp:taxon-name-part><tp:taxon-name-part taxon-name-part-type="species" reg="albicauda">albicauda</tp:taxon-name-part></tp:taxon-name></italic> sp. n., terminalia of the adult paratypes. <bold>2</bold> Male terminalia, dorsal view <bold>3</bold> Male terminalia, ventral view <bold>4</bold> Male terminalia, lateral view <bold>5</bold> Male paraproct, oblique lateral view <bold>6</bold> Female inner genitalia, dorsal view. Scale bar: 0.5 mm.</p></caption><graphic xmlns:xlink="http://www.w3.org/1999/xlink" xlink:href="zookeys-808-001-g002.jpg" position="float" orientation="portrait" xlink:type="simple" id="oo_250059.jpg"/></fig><p>Female (Fig. <xref ref-type="fig" rid="F5">14</xref>): Forewing length 7.8 mm. Sternum VII produced in a broad semicircular pregenital plate covering anterior half of subgenital plate; the plate is mostly pale with brownish posterior margin. Sternum VIII forms sclerotized subquadrate subgenital plate with narrowed anterior portion, medial notch is being broad but shallow medially; inner portion of the posterior lobes with small, sometimes indistinct secondary lobes. <!--PageBreak-->Paragenital plate paired, forming quadrate brownish lobe connected with posterolateral corner of subgenital plate. Sternum IX trapezoidal, median half much protruded anteriorly, in ventral aspect with anterior indentation. Paraproct and cerci brownish.</p><p>Female inner genitalia (Fig. <xref ref-type="fig" rid="F2">6</xref>): Inner sclerite is medially separated into triangular sclerites located anteriorly to the subgenital plate; anterior portion of the sclerite halves with a <!--PageBreak-->small, ear-shaped projection, easily observed in oblique or caudal view. Between the sclerites is a membranous tunnel with a tubular median sclerite leading to spermathecal ductus.</p><p>Mature larva (Fig. <xref ref-type="fig" rid="F3">7</xref>): Body relatively slender and small, body length without antennae and cerci 5.5–6.0 mm. General color brown, with some indistinct pattern on pronotum and abdomen, legs and antennae light brown but cerci contrasting white and hairy. Setation long and distinct. Legs moderately long, width of hind femora ca ¼ of their length. The pronotum is trapezoidal, wider than long, as wide as head. Cervical gills long, inner gills with 7, outer with 8 branches. Wing pads more than twice as <!--PageBreak-->long as the corresponding segments. Abdomen relatively slender and uniformly brown, integument light matt brown, first 2 abdominal segments divided by pleura. Posterior margin of sternum IX of the male larva short triangular, sternum VIII of female larva slightly incised; paraprocts blunt. Cerci long, with 24–26 cylindrical segments; length of the 15<sup>th</sup> segment is about 3 times of its width.</p><fig id="F3" position="float" orientation="portrait"><label>Figure 7.</label><caption><p><italic><tp:taxon-name><tp:taxon-name-part taxon-name-part-type="genus" reg="Amphinemura">Amphinemura</tp:taxon-name-part><tp:taxon-name-part taxon-name-part-type="species" reg="albicauda">albicauda</tp:taxon-name-part></tp:taxon-name></italic> sp. n., habitus of matured female paratype larva. Scale bar: 0.5 mm.</p></caption><graphic xmlns:xlink="http://www.w3.org/1999/xlink" xlink:href="zookeys-808-001-g003.jpg" position="float" orientation="portrait" xlink:type="simple" id="oo_250061.jpg"/></fig><p>Setation of the larva (Figs <xref ref-type="fig" rid="F4">8–13</xref>): Head, antennae and palpi with dense short setae. Pronotum covered with very short setae; marginal setae distinct and blunt, row interrupted in anteromedial and posteromedial third, corners have setae as long as one 15<sup>th</sup> of pronotum width (Fig. <xref ref-type="fig" rid="F4">12</xref>). Setae on meso- and metanotum as long as longest marginal setae on pronotum; wing pads with long and acute, whitish setae. Legs with dense setation, all tibiae bear distinct swimming hairs as long as femur width (Fig. <xref ref-type="fig" rid="F4">13</xref>). Longest acute setae of all femora are longer than half of the corresponding femur width, long setae on fore femur arranged in an incomplete transversal line. Tarsi and claws relatively long. Tergal segments covered with thin setae, all segments bear a pair of thin, erect and irregularly curved hairs that are distinct in lateral view and reach nearly the segment length (Fig. <xref ref-type="fig" rid="F4">9</xref>); posterior margin with row of 14–16 acute setae, of various length, longest nearly reaches half of segment length (Figs <xref ref-type="fig" rid="F4">8</xref>, <xref ref-type="fig" rid="F4">10</xref>). Cercal segments with dense and long, white setation; setae sparser and shorter on basal and apical segments (Figs <xref ref-type="fig" rid="F4">10</xref>, <xref ref-type="fig" rid="F4">11</xref>). Cercomeres 14–16 with intercalary setae-like fine hairs, longer than the segment width, and an apical whorl of 14–17 acute setae that are as long as segment length (Fig. <xref ref-type="fig" rid="F4">11</xref>).</p><fig id="F4" position="float" orientation="portrait"><label>Figures 8–13.</label><caption><p><italic><tp:taxon-name><tp:taxon-name-part taxon-name-part-type="genus" reg="Amphinemura">Amphinemura</tp:taxon-name-part><tp:taxon-name-part taxon-name-part-type="species" reg="albicauda">albicauda</tp:taxon-name-part></tp:taxon-name></italic> sp. n., matured larva paratypes. <bold>8</bold> Terga I–VI, dorsal view <bold>9</bold> Terga II–VII, lateral view <bold>10</bold> Terga VII–X and basal third of cerci, dorsal view <bold>11</bold> Cercomeres 9–18, dorsal view <bold>12</bold> Pronotum, dorsal view <bold>13</bold> Right hind leg, outer face. Scale bar: 1 mm.</p></caption><graphic xmlns:xlink="http://www.w3.org/1999/xlink" xlink:href="zookeys-808-001-g004.jpg" position="float" orientation="portrait" xlink:type="simple" id="oo_250062.jpg"/></fig></tp:treatment-sec><tp:treatment-sec sec-type="type material" id="SECID0EKEAE"><title>Type material.</title><p>Holotype male (<named-content xmlns:xlink="http://www.w3.org/1999/xlink" content-type="dwc:institutional_code" xlink:type="simple">HIST</named-content>): CHINA, Shaanxi Province, Hanzhong, Foping County, Changjiaoba Town, lower section of a large unnamed stream in Dizhuang valley, 895 m, <named-content xmlns:xlink="http://www.w3.org/1999/xlink" content-type="dwc:verbatimCoordinates" xlink:type="simple"><named-content content-type="geo-json" specific-use="{&#34;type&#34;:&#34;Point&#34;,&#34;coordinates&#34;:[107.983633,33.555733]}" id="NCID0EYEAE" xlink:type="simple">33°33.344'N, 107°59.018'E</named-content></named-content>, 2018.IV.21, leg. W.H. Li, R.R. Mo and D. Murányi. Paratypes: same data as holotype: 1 male and 1 female, 1 female larva (<named-content xmlns:xlink="http://www.w3.org/1999/xlink" content-type="dwc:institutional_code" xlink:type="simple">HIST</named-content>), 1 male larva (<named-content xmlns:xlink="http://www.w3.org/1999/xlink" content-type="dwc:institutional_code" xlink:type="simple">CAUC</named-content>) 1 male and 1 female larva, with pharate adult terminalia dissected (<named-content xmlns:xlink="http://www.w3.org/1999/xlink" content-type="dwc:institutional_code" xlink:type="simple">HNHM</named-content>).</p></tp:treatment-sec><tp:treatment-sec sec-type="Affinities" id="SECID0EMFAE"><title>Affinities.</title><p>The new species belongs to a lineage of <italic><tp:taxon-name><tp:taxon-name-part taxon-name-part-type="genus" reg="Amphinemura">Amphinemura</tp:taxon-name-part></tp:taxon-name></italic> that is distributed in Oriental areas of China and Vietnam. This lineage can be characterized by the horn-shaped lateral processes of the dorsal sclerite, and pointed ventral sclerite of the male epiproct. It is defined here as the <italic><tp:taxon-name><tp:taxon-name-part taxon-name-part-type="genus" reg="Amphinemura">A.</tp:taxon-name-part><tp:taxon-name-part taxon-name-part-type="species" reg="sinensis">sinensis</tp:taxon-name-part></tp:taxon-name></italic> species group. The species belonging to this group are <italic><tp:taxon-name><tp:taxon-name-part taxon-name-part-type="genus" reg="Amphinemura">A.</tp:taxon-name-part><tp:taxon-name-part taxon-name-part-type="species" reg="ancistroidea">ancistroidea</tp:taxon-name-part></tp:taxon-name></italic> Li &amp; Yang, 2007a, <italic><tp:taxon-name><tp:taxon-name-part taxon-name-part-type="genus" reg="Amphinemura">A.</tp:taxon-name-part><tp:taxon-name-part taxon-name-part-type="species" reg="caoae">caoae</tp:taxon-name-part></tp:taxon-name></italic> Stark &amp; Sivec, 2010, <italic><tp:taxon-name><tp:taxon-name-part taxon-name-part-type="genus" reg="Amphinemura">A.</tp:taxon-name-part><tp:taxon-name-part taxon-name-part-type="species" reg="cestroidea">cestroidea</tp:taxon-name-part></tp:taxon-name></italic> Li &amp; Yang, 2005, <italic><tp:taxon-name><tp:taxon-name-part taxon-name-part-type="genus" reg="Amphinemura">A.</tp:taxon-name-part><tp:taxon-name-part taxon-name-part-type="species" reg="chui">chui</tp:taxon-name-part></tp:taxon-name></italic> Wu, 1935, <italic><tp:taxon-name><tp:taxon-name-part taxon-name-part-type="genus" reg="Amphinemura">A.</tp:taxon-name-part><tp:taxon-name-part taxon-name-part-type="species" reg="divergens">divergens</tp:taxon-name-part></tp:taxon-name></italic> Stark &amp; Sivec, 2010, <italic><tp:taxon-name><tp:taxon-name-part taxon-name-part-type="genus" reg="Amphinemura">A.</tp:taxon-name-part><tp:taxon-name-part taxon-name-part-type="species" reg="elongata">elongata</tp:taxon-name-part></tp:taxon-name></italic> Li, Yang &amp; Sivec, 2005, <italic><tp:taxon-name><tp:taxon-name-part taxon-name-part-type="genus" reg="Amphinemura">A.</tp:taxon-name-part><tp:taxon-name-part taxon-name-part-type="species" reg="fleurdelia">fleurdelia</tp:taxon-name-part></tp:taxon-name></italic> (Wu, 1949), <italic><tp:taxon-name><tp:taxon-name-part taxon-name-part-type="genus" reg="Amphinemura">A.</tp:taxon-name-part><tp:taxon-name-part taxon-name-part-type="species" reg="furcostyla">furcostyla</tp:taxon-name-part></tp:taxon-name></italic> (Wu, 1973), <italic><tp:taxon-name><tp:taxon-name-part taxon-name-part-type="genus" reg="Amphinemura">A.</tp:taxon-name-part><tp:taxon-name-part taxon-name-part-type="species" reg="giay">giay</tp:taxon-name-part></tp:taxon-name></italic> Stark &amp; Sivec, 2010, <italic><tp:taxon-name><tp:taxon-name-part taxon-name-part-type="genus" reg="Amphinemura">A.</tp:taxon-name-part><tp:taxon-name-part taxon-name-part-type="species" reg="guangdongensis">guangdongensis</tp:taxon-name-part></tp:taxon-name></italic> Yang, Li &amp; Zhu, 2004, <italic><tp:taxon-name><tp:taxon-name-part taxon-name-part-type="genus" reg="Amphinemura">A.</tp:taxon-name-part><tp:taxon-name-part taxon-name-part-type="species" reg="hamiornata">hamiornata</tp:taxon-name-part></tp:taxon-name></italic> Li &amp; Yang, 2008b, <italic><tp:taxon-name><tp:taxon-name-part taxon-name-part-type="genus" reg="Amphinemura">A.</tp:taxon-name-part><tp:taxon-name-part taxon-name-part-type="species" reg="leigong">leigong</tp:taxon-name-part></tp:taxon-name></italic> Wang &amp; Du in <xref ref-type="bibr" rid="B38">Wang et al. 2006</xref>, <italic><tp:taxon-name><tp:taxon-name-part taxon-name-part-type="genus" reg="Amphinemura">A.</tp:taxon-name-part><tp:taxon-name-part taxon-name-part-type="species" reg="licenti">licenti</tp:taxon-name-part></tp:taxon-name></italic> (Wu, 1938), <italic><tp:taxon-name><tp:taxon-name-part taxon-name-part-type="genus" reg="Amphinemura">A.</tp:taxon-name-part><tp:taxon-name-part taxon-name-part-type="species" reg="malleicapitata">malleicapitata</tp:taxon-name-part></tp:taxon-name></italic> Li &amp; Yang, 2006, <italic><tp:taxon-name><tp:taxon-name-part taxon-name-part-type="genus" reg="Amphinemura">A.</tp:taxon-name-part><tp:taxon-name-part taxon-name-part-type="species" reg="maoi">maoi</tp:taxon-name-part></tp:taxon-name></italic> (Wu, 1938), <italic><tp:taxon-name><tp:taxon-name-part taxon-name-part-type="genus" reg="Amphinemura">A.</tp:taxon-name-part><tp:taxon-name-part taxon-name-part-type="species" reg="nanlingensis">nanlingensis</tp:taxon-name-part></tp:taxon-name></italic> Yang, Li &amp; Sivec, 2005, <italic><tp:taxon-name><tp:taxon-name-part taxon-name-part-type="genus" reg="Amphinemura">A.</tp:taxon-name-part><tp:taxon-name-part taxon-name-part-type="species" reg="nigritubulata">nigritubulata</tp:taxon-name-part></tp:taxon-name></italic> Li &amp; Yang, 2008d, <italic><tp:taxon-name><tp:taxon-name-part taxon-name-part-type="genus" reg="Amphinemura">A.</tp:taxon-name-part><tp:taxon-name-part taxon-name-part-type="species" reg="sinensis">sinensis</tp:taxon-name-part></tp:taxon-name></italic> (Wu, 1926), <italic><tp:taxon-name><tp:taxon-name-part taxon-name-part-type="genus" reg="Amphinemura">A.</tp:taxon-name-part><tp:taxon-name-part taxon-name-part-type="species" reg="tianmushana">tianmushana</tp:taxon-name-part></tp:taxon-name></italic> Li &amp; Yang, 2011, <italic><tp:taxon-name><tp:taxon-name-part taxon-name-part-type="genus" reg="Amphinemura">A.</tp:taxon-name-part><tp:taxon-name-part taxon-name-part-type="species" reg="viet">viet</tp:taxon-name-part></tp:taxon-name></italic> Stark &amp; Sivec, 2010, and <italic><tp:taxon-name><tp:taxon-name-part taxon-name-part-type="genus" reg="Amphinemura">A.</tp:taxon-name-part><tp:taxon-name-part taxon-name-part-type="species" reg="yao">yao</tp:taxon-name-part></tp:taxon-name></italic> Mo, Yang, Wang &amp; Li, 2017. Males of the new species can be distinguished from other members of the group by their armed outer lobe of the paraproct, which is unique within the group, and also by the distinctive shape of the processes of epiproct. The female outer genital sclerites are less distinctive, but the inner sclerite is unique because of the ear-shaped projections. The larva is distinctive by its conspicuous white and rather hairy cerci.</p><!--PageBreak--></tp:treatment-sec><tp:treatment-sec sec-type="distribution" id="SECID0EQNAE"><title>Distribution and ecology.</title><p>The new species was found at a single locality at the lower section of a large stream at moderate elevation (Figs <xref ref-type="fig" rid="F11">31</xref>, <xref ref-type="fig" rid="F12">35</xref>). The stream runs between forests, less-used agricultural areas, and ruderal bush. Its width varies between 3 and 8 m, and its maximum depth is less than 1 m. Rocky rapids are mixed with nearly stagnant pools and slow, stony sections. The substrate is mostly stony or sandy, with a moderate amount of debris (Fig. <xref ref-type="fig" rid="F11">32</xref>). Both last instar larvae and fully mature adults were present, suggesting April is the peak season of its emergence. Accompanying stoneflies were <italic><tp:taxon-name><tp:taxon-name-part taxon-name-part-type="genus" reg="Amphinemura">A.</tp:taxon-name-part><tp:taxon-name-part taxon-name-part-type="species" reg="sinensis">sinensis</tp:taxon-name-part></tp:taxon-name></italic>, a <italic><tp:taxon-name><tp:taxon-name-part taxon-name-part-type="genus" reg="Rhopalopsole">Rhopalopsole</tp:taxon-name-part></tp:taxon-name></italic> sp. collected as females, a few larvae of a <italic><tp:taxon-name><tp:taxon-name-part taxon-name-part-type="genus" reg="Neoperla">Neoperla</tp:taxon-name-part></tp:taxon-name></italic> sp., and larvae of a <italic><tp:taxon-name><tp:taxon-name-part taxon-name-part-type="genus" reg="Kamimuria">Kamimuria</tp:taxon-name-part></tp:taxon-name></italic> sp. that occurred in high numbers.</p></tp:treatment-sec><tp:treatment-sec sec-type="etymology" id="SECID0ECPAE"><title>Etymology.</title><p>The specific name is composed of the Latin words <italic>albus</italic> (white) and <italic>cauda</italic> (tail), and refers to the distinctive white cerci of the larva.</p></tp:treatment-sec><tp:treatment-sec sec-type="remarks" id="SECID0EMPAE"><title>Remarks.</title><p>The adults and larvae were associated on the basis of pharate male and female adult terminalia dissected from matured larvae.</p></tp:treatment-sec><tp:treatment-sec><!--Section generated to contain objects referenced in tp:taxon-treatment.--><fig id="F5" position="float" orientation="portrait"><label>Figures 14, 15.</label><caption><p>Female terminalia in ventral view <bold>14</bold><italic><tp:taxon-name><tp:taxon-name-part taxon-name-part-type="genus" reg="Amphinemura">Amphinemura</tp:taxon-name-part><tp:taxon-name-part taxon-name-part-type="species" reg="albicauda">albicauda</tp:taxon-name-part></tp:taxon-name></italic> sp. n., paratype <bold>15</bold><italic><tp:taxon-name><tp:taxon-name-part taxon-name-part-type="genus" reg="Amphinemura">Amphinemura</tp:taxon-name-part><tp:taxon-name-part taxon-name-part-type="species" reg="dingoidea">dingoidea</tp:taxon-name-part></tp:taxon-name></italic> sp. n., paratype. Scale bar: 0.5 mm.</p></caption><graphic xmlns:xlink="http://www.w3.org/1999/xlink" xlink:href="zookeys-808-001-g005.jpg" position="float" orientation="portrait" xlink:type="simple" id="oo_250063.jpg"/></fig><fig id="F11" position="float" orientation="portrait"><label>Figures 31–34.</label><caption><p>Type localities. <bold>31, 32</bold><italic><tp:taxon-name><tp:taxon-name-part taxon-name-part-type="genus" reg="Amphinemura">Amphinemura</tp:taxon-name-part><tp:taxon-name-part taxon-name-part-type="species" reg="albicauda">albicauda</tp:taxon-name-part></tp:taxon-name></italic> sp. n., Dizhuang valley, 895 m, <named-content xmlns:xlink="http://www.w3.org/1999/xlink" content-type="dwc:verbatimCoordinates" xlink:type="simple"><named-content content-type="geo-json" specific-use="{&#34;type&#34;:&#34;Point&#34;,&#34;coordinates&#34;:[107.983633,33.555733]}" id="NCID0EYEBE" xlink:type="simple">33°33.344'N, 107°59.018'E</named-content></named-content><bold>33, 34</bold><italic><tp:taxon-name><tp:taxon-name-part taxon-name-part-type="genus" reg="Amphinemura">Amphinemura</tp:taxon-name-part><tp:taxon-name-part taxon-name-part-type="species" reg="dingoidea">dingoidea</tp:taxon-name-part></tp:taxon-name></italic> sp. n., Lover’s Valley, 885 m, <named-content xmlns:xlink="http://www.w3.org/1999/xlink" content-type="dwc:verbatimCoordinates" xlink:type="simple"><named-content content-type="geo-json" specific-use="{&#34;type&#34;:&#34;Point&#34;,&#34;coordinates&#34;:[107.990533,33.530633]}" id="NCID0EZ2BE" xlink:type="simple">33°31.838'N, 107°59.432'E</named-content></named-content>.</p></caption><graphic xmlns:xlink="http://www.w3.org/1999/xlink" xlink:href="zookeys-808-001-g011.jpg" position="float" orientation="portrait" xlink:type="simple" id="oo_250069.jpg"/></fig><fig id="F12" position="float" orientation="portrait"><label>Figure 35.</label><caption><p>Known distribution of <tp:taxon-name><tp:taxon-name-part taxon-name-part-type="subfamily">Amphinemurinae</tp:taxon-name-part></tp:taxon-name> in the Qinling Mountains <bold>1</bold><italic><tp:taxon-name><tp:taxon-name-part taxon-name-part-type="genus" reg="Amphinemura">Amphinemura</tp:taxon-name-part><tp:taxon-name-part taxon-name-part-type="species" reg="lingulata">lingulata</tp:taxon-name-part></tp:taxon-name></italic>, <italic><tp:taxon-name><tp:taxon-name-part taxon-name-part-type="genus" reg="Mesonemoura">Mesonemoura</tp:taxon-name-part><tp:taxon-name-part taxon-name-part-type="species" reg="membranosa">membranosa</tp:taxon-name-part></tp:taxon-name></italic><bold>2</bold><italic><tp:taxon-name><tp:taxon-name-part taxon-name-part-type="genus" reg="Amphinemura">A.</tp:taxon-name-part><tp:taxon-name-part taxon-name-part-type="species" reg="didyma">didyma</tp:taxon-name-part></tp:taxon-name></italic>, <italic><tp:taxon-name><tp:taxon-name-part taxon-name-part-type="genus" reg="Amphinemura">A.</tp:taxon-name-part><tp:taxon-name-part taxon-name-part-type="species" reg="mamillata">mamillata</tp:taxon-name-part></tp:taxon-name></italic>, <italic><tp:taxon-name><tp:taxon-name-part taxon-name-part-type="genus" reg="Indonemoura">Indonemoura</tp:taxon-name-part><tp:taxon-name-part taxon-name-part-type="species" reg="auriformis">auriformis</tp:taxon-name-part></tp:taxon-name></italic>, <italic><tp:taxon-name><tp:taxon-name-part taxon-name-part-type="genus" reg="Mesonemoura">M.</tp:taxon-name-part><tp:taxon-name-part taxon-name-part-type="species" reg="tritaenia">tritaenia</tp:taxon-name-part></tp:taxon-name></italic><bold>3</bold><italic><tp:taxon-name><tp:taxon-name-part taxon-name-part-type="genus" reg="Sphaeronemoura">Sphaeronemoura</tp:taxon-name-part><tp:taxon-name-part taxon-name-part-type="species" reg="separata">separata</tp:taxon-name-part></tp:taxon-name></italic><bold>4</bold><italic><tp:taxon-name><tp:taxon-name-part taxon-name-part-type="genus" reg="Amphinemura">A.</tp:taxon-name-part><tp:taxon-name-part taxon-name-part-type="species" reg="annulata">annulata</tp:taxon-name-part></tp:taxon-name></italic>, <italic><tp:taxon-name><tp:taxon-name-part taxon-name-part-type="genus" reg="Amphinemura">A.</tp:taxon-name-part><tp:taxon-name-part taxon-name-part-type="species" reg="lingulata">lingulata</tp:taxon-name-part></tp:taxon-name></italic><bold>5</bold><italic><tp:taxon-name><tp:taxon-name-part taxon-name-part-type="genus" reg="Amphinemura">A.</tp:taxon-name-part><tp:taxon-name-part taxon-name-part-type="species" reg="annulata">annulata</tp:taxon-name-part></tp:taxon-name></italic><bold>6</bold><italic><tp:taxon-name><tp:taxon-name-part taxon-name-part-type="genus" reg="Amphinemura">A.</tp:taxon-name-part><tp:taxon-name-part taxon-name-part-type="species" reg="dicroidea">dicroidea</tp:taxon-name-part></tp:taxon-name></italic><bold>7</bold><italic><tp:taxon-name><tp:taxon-name-part taxon-name-part-type="genus" reg="Amphinemura">A.</tp:taxon-name-part><tp:taxon-name-part taxon-name-part-type="species" reg="longihamita">longihamita</tp:taxon-name-part></tp:taxon-name></italic>, <italic><tp:taxon-name><tp:taxon-name-part taxon-name-part-type="genus" reg="Sphaeronemoura">S.</tp:taxon-name-part><tp:taxon-name-part taxon-name-part-type="species" reg="grandicauda">grandicauda</tp:taxon-name-part></tp:taxon-name></italic><bold>8</bold><italic><tp:taxon-name><tp:taxon-name-part taxon-name-part-type="genus" reg="Amphinemura">A.</tp:taxon-name-part><tp:taxon-name-part taxon-name-part-type="species" reg="microhamita">microhamita</tp:taxon-name-part></tp:taxon-name></italic><bold>9</bold><italic><tp:taxon-name><tp:taxon-name-part taxon-name-part-type="genus" reg="Amphinemura">A.</tp:taxon-name-part><tp:taxon-name-part taxon-name-part-type="species" reg="microhamita">microhamita</tp:taxon-name-part></tp:taxon-name></italic><bold>10</bold><italic><tp:taxon-name><tp:taxon-name-part taxon-name-part-type="genus" reg="Amphinemura">A.</tp:taxon-name-part><tp:taxon-name-part taxon-name-part-type="species" reg="microhamita">microhamita</tp:taxon-name-part></tp:taxon-name></italic>, <italic><tp:taxon-name><tp:taxon-name-part taxon-name-part-type="genus" reg="Amphinemura">A.</tp:taxon-name-part><tp:taxon-name-part taxon-name-part-type="species" reg="multispina">multispina</tp:taxon-name-part></tp:taxon-name></italic><bold>11</bold><italic><tp:taxon-name><tp:taxon-name-part taxon-name-part-type="genus" reg="Sphaeronemoura">S.</tp:taxon-name-part><tp:taxon-name-part taxon-name-part-type="species" reg="grandicauda">grandicauda</tp:taxon-name-part></tp:taxon-name></italic><bold>12</bold><italic><tp:taxon-name><tp:taxon-name-part taxon-name-part-type="genus" reg="Sphaeronemoura">S.</tp:taxon-name-part><tp:taxon-name-part taxon-name-part-type="species" reg="grandicauda">grandicauda</tp:taxon-name-part></tp:taxon-name></italic><bold>13</bold><italic><tp:taxon-name><tp:taxon-name-part taxon-name-part-type="genus" reg="Amphinemura">A.</tp:taxon-name-part><tp:taxon-name-part taxon-name-part-type="species" reg="albicauda">albicauda</tp:taxon-name-part></tp:taxon-name></italic>, <italic><tp:taxon-name><tp:taxon-name-part taxon-name-part-type="genus" reg="Amphinemura">A.</tp:taxon-name-part><tp:taxon-name-part taxon-name-part-type="species" reg="sinensis">sinensis</tp:taxon-name-part></tp:taxon-name></italic><bold>14</bold><italic><tp:taxon-name><tp:taxon-name-part taxon-name-part-type="genus" reg="Amphinemura">A.</tp:taxon-name-part><tp:taxon-name-part taxon-name-part-type="species" reg="dingoidea">dingoidea</tp:taxon-name-part></tp:taxon-name></italic><bold>15</bold><italic><tp:taxon-name><tp:taxon-name-part taxon-name-part-type="genus" reg="Amphinemura">A.</tp:taxon-name-part><tp:taxon-name-part taxon-name-part-type="species" reg="dingoidea">dingoidea</tp:taxon-name-part></tp:taxon-name></italic>, <italic><tp:taxon-name><tp:taxon-name-part taxon-name-part-type="genus" reg="Amphinemura">A.</tp:taxon-name-part><tp:taxon-name-part taxon-name-part-type="species" reg="sinensis">sinensis</tp:taxon-name-part></tp:taxon-name></italic>, <italic><tp:taxon-name><tp:taxon-name-part taxon-name-part-type="genus" reg="Amphinemura">A.</tp:taxon-name-part><tp:taxon-name-part taxon-name-part-type="species" reg="unihamata">unihamata</tp:taxon-name-part></tp:taxon-name></italic>, <italic><tp:taxon-name><tp:taxon-name-part taxon-name-part-type="genus" reg="Indonemoura">Indonemoura</tp:taxon-name-part></tp:taxon-name></italic> sp., <italic><tp:taxon-name><tp:taxon-name-part taxon-name-part-type="genus" reg="Sphaeronemoura">S.</tp:taxon-name-part><tp:taxon-name-part taxon-name-part-type="species" reg="grandicauda">grandicauda</tp:taxon-name-part></tp:taxon-name></italic><bold>16</bold><italic><tp:taxon-name><tp:taxon-name-part taxon-name-part-type="genus" reg="Amphinemura">A.</tp:taxon-name-part><tp:taxon-name-part taxon-name-part-type="species" reg="unihamata">unihamata</tp:taxon-name-part></tp:taxon-name></italic>.</p></caption><graphic xmlns:xlink="http://www.w3.org/1999/xlink" xlink:href="zookeys-808-001-g012.jpg" position="float" orientation="portrait" xlink:type="simple" id="oo_250070.jpg"/></fig></tp:treatment-sec><ref-list><ref id="B38"><mixed-citation xmlns:xlink="http://www.w3.org/1999/xlink" xlink:type="simple"><person-group><name name-style="western"><surname>Wang</surname><given-names>Z-J</given-names></name><name name-style="western"><surname>Du</surname><given-names>Y-Z</given-names></name><name name-style="western"><surname>Sivec</surname><given-names>I</given-names></name><name name-style="western"><surname>Li</surname><given-names>Z-Z</given-names></name></person-group> (<year>2006</year>) <article-title>Records and descriptions of some <tp:taxon-name><tp:taxon-name-part taxon-name-part-type="family">Nemouridae</tp:taxon-name-part></tp:taxon-name> species (Order: <tp:taxon-name><tp:taxon-name-part taxon-name-part-type="order">Plecoptera</tp:taxon-name-part></tp:taxon-name>) from Leigong Mountain, Guizhou province, China.</article-title><source>Illiesia</source><volume>2</volume>(<issue>7</issue>): <fpage>50</fpage>–<lpage>56</lpage>.</mixed-citation></ref></ref-list></tp:taxon-treatment>
