# Supplementary material for: Two new species of Amphinemura (Plecoptera, Nemouridae) from the southern Qinling Mountains of China, based on male, female and larvae
Source: Zookeys. 2018 Dec 18;(808):1–21. doi: 10.3897/zookeys.808.29433 (PMC6305769; doi:10.3897/zookeys.808.29433)
Supplement: XML Treatment for Amphinemura dingoidea [file zookeys.808.29433-treatment2.xml]

<!DOCTYPE tp:taxon-treatment
  PUBLIC "-//TaxonX//DTD Taxonomic Treatment Publishing DTD v0 20100105//EN" "tax-treatment-NSO.dtd">
<tp:taxon-treatment xmlns:tp="http://www.plazi.org/taxpub"><tp:treatment-meta><kwd-group><label>Taxon classification</label><kwd><named-content xmlns:xlink="http://www.w3.org/1999/xlink" content-type="kingdom">Animalia</named-content></kwd><kwd><named-content xmlns:xlink="http://www.w3.org/1999/xlink" content-type="order">Plecoptera</named-content></kwd><kwd><named-content xmlns:xlink="http://www.w3.org/1999/xlink" content-type="family">Nemouridae</named-content></kwd></kwd-group><mixed-citation publication-type="journal"><person-group><name><surname>Li</surname><given-names>Weihai</given-names></name><name><surname>Mo</surname><given-names>Raorao</given-names></name><name><surname>Dong</surname><given-names>Wenbin</given-names></name><name><surname>Yang</surname><given-names>Ding</given-names></name><name><surname>urányi</surname><given-names>Dávid</given-names></name></person-group><article-title>Two new species of <italic><tp:taxon-name><tp:taxon-name-part taxon-name-part-type="genus" reg="Amphinemura">Amphinemura</tp:taxon-name-part></tp:taxon-name></italic> (<tp:taxon-name><tp:taxon-name-part taxon-name-part-type="order">Plecoptera</tp:taxon-name-part></tp:taxon-name>, <tp:taxon-name><tp:taxon-name-part taxon-name-part-type="family">Nemouridae</tp:taxon-name-part></tp:taxon-name>) from the southern Qinling Mountains of China, based on male, female and larvae</article-title><source>Zookeys</source><day>18</day><month>12</month><year>2018</year><volume>2018</volume><issue>808</issue><fpage>1</fpage><lpage>21</lpage><pub-id pub-id-type="doi">10.3897/zookeys.808.29433</pub-id></mixed-citation></tp:treatment-meta><tp:nomenclature><tp:taxon-name>
            <tp:taxon-name-part taxon-name-part-type="genus" reg="Amphinemura">Amphinemura</tp:taxon-name-part>
            <tp:taxon-name-part taxon-name-part-type="species" reg="dingoidea">dingoidea</tp:taxon-name-part>
            <object-id xmlns:xlink="http://www.w3.org/1999/xlink" content-type="zoobank" xlink:type="simple">http://zoobank.org/6C899234-61F5-4469-BAA6-2BED14A6EBAC</object-id>
          </tp:taxon-name><tp:taxon-status xmlns:xlink="http://www.w3.org/1999/xlink" xlink:type="simple">sp. n.</tp:taxon-status><xref ref-type="fig" rid="F5">Figs 15</xref><xref ref-type="fig" rid="F6">, 16</xref><xref ref-type="fig" rid="F7">, 17–21</xref><xref ref-type="fig" rid="F8">, 22</xref><xref ref-type="fig" rid="F9">, 23–28</xref><xref ref-type="fig" rid="F11">, 33–34</xref><xref ref-type="fig" rid="F12">, 35</xref><!--PageBreak--></tp:nomenclature><tp:treatment-sec sec-type="diagnosis" id="SECID0EWRAE"><title>Diagnosis.</title><p>Male: tergum IX with long setae, ventral vesicle very long, epiproct weakly modified but with apical notch, paraproctal inner lobe long and slightly bilobed, me<!--PageBreak-->dian lobe long, curved and with 5 or 6 apical spines, outer lobe short and lacks spine. Female: subgenital plate strongly bilobed with dome-like median notch, paragenital plate with two branches, inner genitalia simple. Larva: general color light brown with specific, distinct dark brown dorsal pattern, setation long.</p></tp:treatment-sec><tp:treatment-sec sec-type="description" id="SECID0E5RAE"><title>Description.</title><p>Adult habitus (Fig. <xref ref-type="fig" rid="F6">16</xref>): Head dark brown without pattern; compound eyes dark brown; antennae dark brown; palpi light brown. Pronotum lighter than head, arrangement of brown pattern similar to larvae. Legs generally brown, coxae and venter of femora lighter. Abdominal segments reddish brown, terminalia brown.</p><fig id="F5" position="float" orientation="portrait"><label>Figures 14, 15.</label><caption><p>Female terminalia in ventral view <bold>14</bold><italic><tp:taxon-name><tp:taxon-name-part taxon-name-part-type="genus" reg="Amphinemura">Amphinemura</tp:taxon-name-part><tp:taxon-name-part taxon-name-part-type="species" reg="albicauda">albicauda</tp:taxon-name-part></tp:taxon-name></italic> sp. n., paratype <bold>15</bold><italic><tp:taxon-name><tp:taxon-name-part taxon-name-part-type="genus" reg="Amphinemura">Amphinemura</tp:taxon-name-part><tp:taxon-name-part taxon-name-part-type="species" reg="dingoidea">dingoidea</tp:taxon-name-part></tp:taxon-name></italic> sp. n., paratype. Scale bar: 0.5 mm.</p></caption><graphic xmlns:xlink="http://www.w3.org/1999/xlink" xlink:href="zookeys-808-001-g005.jpg" position="float" orientation="portrait" xlink:type="simple" id="oo_250063.jpg"/></fig><fig id="F6" position="float" orientation="portrait"><label>Figure 16.</label><caption><p><italic><tp:taxon-name><tp:taxon-name-part taxon-name-part-type="genus" reg="Amphinemura">Amphinemura</tp:taxon-name-part><tp:taxon-name-part taxon-name-part-type="species" reg="dingoidea">dingoidea</tp:taxon-name-part></tp:taxon-name></italic> sp. n., habitus of male holotype adult. Scale bar: 1 mm.</p></caption><graphic xmlns:xlink="http://www.w3.org/1999/xlink" xlink:href="zookeys-808-001-g006.jpg" position="float" orientation="portrait" xlink:type="simple" id="oo_250064.jpg"/></fig><p>Male (Figs <xref ref-type="fig" rid="F7">17–20</xref>): Forewing length 6.3–6.5 mm. Tergum IX lightly but evenly sclerotized, two paramedial groups of 6–8 long setae present along posterior margin (Fig. <xref ref-type="fig" rid="F7">17</xref>). Vesicle of sternum IX very long, constricted medially, about 5 times longer than wide (Figs <xref ref-type="fig" rid="F7">18</xref>, <xref ref-type="fig" rid="F7">19</xref>). Hypoproct basal half rectangular, medial portion rounded, apex short and up-curved (Fig. <xref ref-type="fig" rid="F7">18</xref>). Tergum X widely sclerotized, medial light area beneath epiproct very small and narrow, with 3 or 4 very small lateral spinules (Fig. <xref ref-type="fig" rid="F7">17</xref>). Cercus lightly sclerotized, stout and short. Epiproct (Figs <xref ref-type="fig" rid="F6">16</xref>, <xref ref-type="fig" rid="F7">17</xref>, <xref ref-type="fig" rid="F7">19</xref>) weakly modified, nearly rectangular with lightly sinuous margin, less than 3 times longer than wide, apically scaled and with a dark medioapical notch. Dorsal sclerite mostly membranous, basal sclerite narrow, lateral sclerite evenly thin and S-curved, basal portion hidden beneath the large membrane, appearing as weak stripe in dorsal aspect, apical portion black in dorsal and lateral aspects and ending subapically (Figs <xref ref-type="fig" rid="F7">17</xref>, <xref ref-type="fig" rid="F7">19</xref>); ventral sclerite <!--PageBreak-->with weak ridge fringed by a row of short ventral teeth (Fig. <xref ref-type="fig" rid="F7">19</xref>). Paraproct trilobed (Figs <xref ref-type="fig" rid="F7">17–20</xref>): inner lobe slightly bilobed, relatively elongate and reach end of terminalia, basally connected to median lobe and membranous portion between the lobes bear minute apical setae; median lobe sclerotized, up-curved at apical half, apical portion in dorsal aspect with 5 or 6 medium-sized spines: 2 or 3 upper spines and 3 lateroapical spines (Figs <xref ref-type="fig" rid="F7">17</xref>, <xref ref-type="fig" rid="F7">19</xref>, <xref ref-type="fig" rid="F7">20</xref>); outer lobe sclerotized and medially curved along cerci, apex up-curved, without spines (Figs <xref ref-type="fig" rid="F7">18</xref>, <xref ref-type="fig" rid="F7">20</xref>).</p><fig id="F7" position="float" orientation="portrait"><label>Figures 17–21.</label><caption><p><italic><tp:taxon-name><tp:taxon-name-part taxon-name-part-type="genus" reg="Amphinemura">Amphinemura</tp:taxon-name-part><tp:taxon-name-part taxon-name-part-type="species" reg="dingoidea">dingoidea</tp:taxon-name-part></tp:taxon-name></italic> sp. n., terminalia of the adult paratypes. <bold>17</bold> Male terminalia, dorsal view <bold>18</bold> Male terminalia, ventral view <bold>19</bold> Male terminalia, lateral view <bold>20</bold> Male paraproct, oblique lateral view <bold>21</bold> Female inner genitalia, dorsal view. Scale bar: 0.5 mm.</p></caption><graphic xmlns:xlink="http://www.w3.org/1999/xlink" xlink:href="zookeys-808-001-g007.jpg" position="float" orientation="portrait" xlink:type="simple" id="oo_250065.jpg"/></fig><p>Female (Fig. <xref ref-type="fig" rid="F5">15</xref>): Forewing length 7.5–7.8 mm. Sternum VII posteriorly greatly produced in a large semicircular pregenital plate, the plate mainly being pale but posterior margin brown. Sternum VIII forms bilobed subgenital plate with a deep medial <!--PageBreak-->indentation at inner margin of the lobes, the median notch between subgenital plate dome-like. Paragenital plate with two branches, lower plate large, rounded and lightly pigmented lobe with hairs in ventral surface, upper plate forming a dark brown sloping sclerite seemingly like the pod brim. Sternum IX with anterior margin slightly protruded medially. Paraproct and cerci brownish.</p><p>Female inner genitalia (Fig. <xref ref-type="fig" rid="F7">21</xref>): Inner structure under pregenital plate is simple and membranous, lightly sclerotized, ovum-shaped anterior shield attached to the spermathecal ductus; attached muscles linking with margin of paragenital plate easily observed.</p><p>Mature larva (Fig. <xref ref-type="fig" rid="F8">22</xref>): Body relatively stout and small, body length without antennae and cerci 5.5 mm. General color light brown with distinct and characteristic dark brown dorsal pattern: head mostly dark brown with well delimited light brown pattern on occiput; scape and pedicel dark brown, rest of the antennae and palpi light brown; pronotum mostly pale, dark brown pattern similar to adults; meso-, metanotum and wing pads mostly pale but with distinct, paired Z-shaped dark pattern; legs light brown, apex of femora and base of tibiae darker; abdominal terga I–II entirely pale, terga III–V entire dark, terga VI–X laterally dark with medial pale area gradually widened towards the apex; cerci pale brown. Ventral aspect of the body entirely pale. Setation long and distinct. Legs moderately short, width of hind femora about one-third of their length. The pronotum is rounded trapezoidal, wider than long, slightly wider than head. Cervical gills long, inner gills with 6, outer with 7 branches. Wing pads more than twice as long as the corresponding segments. Abdomen relatively stout, integument light matt brown, first 3 abdominal segments fully, further 3 partly divided by pleura. Posterior margin of sternum IX of the male larva short and blunt triangular. Cerci long, with 25 slightly clubbed segments; length of the 15<sup>th</sup> segment is more than 3 times of its width.</p><fig id="F8" position="float" orientation="portrait"><label>Figure 22.</label><caption><p><italic><tp:taxon-name><tp:taxon-name-part taxon-name-part-type="genus" reg="Amphinemura">Amphinemura</tp:taxon-name-part><tp:taxon-name-part taxon-name-part-type="species" reg="dingoidea">dingoidea</tp:taxon-name-part></tp:taxon-name></italic> sp. n., habitus of matured male paratype larva. Scale bar: 0.5 mm.</p></caption><graphic xmlns:xlink="http://www.w3.org/1999/xlink" xlink:href="zookeys-808-001-g008.jpg" position="float" orientation="portrait" xlink:type="simple" id="oo_250066.jpg"/></fig><p>Setation of the larva (Figs <xref ref-type="fig" rid="F9">23–28</xref>): Head, antennae and palpi with short setae. Pronotum covered with short setae; marginal setae distinct and blunt, row continuous but setae shorter in anteromedial and posteromedial third, corners have setae as long as 1/15<sup>th</sup> of pronotum width (Fig. <xref ref-type="fig" rid="F9">27</xref>). Setae on meso- and metanotum with marginal setae as long as longest marginal setae on pronotum; wing pads with short setae besides marginal ones. Legs with relatively sparse but diverse setae, all tibiae bear sparse and indistinct swimming hairs as long as tibia width (Fig. <xref ref-type="fig" rid="F9">28</xref>). Longest acute setae of all femora are about as long as half of the corresponding femur width, not arranged in line but restricted to apical half. Tarsi and claws normal. Tergal segments covered with thin setae and a few short hairs; posterior margin with row of 14–16 acute and erect setae, of various length, longest reaches more than half of segment length (Figs <xref ref-type="fig" rid="F9">23</xref>, <xref ref-type="fig" rid="F9">24</xref>). Cercal segments with relatively sparse and moderately long setation, apical whorl of setae consist of both dark and whitish setae; setae sparser and shorter on the basal segments (Figs <xref ref-type="fig" rid="F9">25</xref>, <xref ref-type="fig" rid="F9">26</xref>). Cercomeres 14–16 with intercalary setae-like indistinct fine hairs, as long as the segment width, and an apical whorl of 8 or 9 acute setae that are much shorter than segment length (Fig. <xref ref-type="fig" rid="F9">26</xref>).</p><fig id="F9" position="float" orientation="portrait"><label>Figures 23–28.</label><caption><p><italic><tp:taxon-name><tp:taxon-name-part taxon-name-part-type="genus" reg="Amphinemura">Amphinemura</tp:taxon-name-part><tp:taxon-name-part taxon-name-part-type="species" reg="dingoidea">dingoidea</tp:taxon-name-part></tp:taxon-name></italic> sp. n., matured larva paratype. <bold>23</bold> Abdomen, dorsal view <bold>24</bold> Terga I–VII, lateral view <bold>25</bold> Paraproct and basal half of cerci, oblique ventral view <bold>26</bold> Cercomeres 14–21, oblique ventral view <bold>27</bold> Pronotum, dorsal view <bold>28</bold> Left hind leg, outer face. Scale bar: 1 mm.</p></caption><graphic xmlns:xlink="http://www.w3.org/1999/xlink" xlink:href="zookeys-808-001-g009.jpg" position="float" orientation="portrait" xlink:type="simple" id="oo_250067.jpg"/></fig></tp:treatment-sec><tp:treatment-sec sec-type="type material" id="SECID0EL2AE"><title>Type material.</title><p>Holotype male (<named-content xmlns:xlink="http://www.w3.org/1999/xlink" content-type="dwc:institutional_code" xlink:type="simple">HIST</named-content>): CHINA, Shaanxi Province, Hanzhong, Foping County, brook in Lover’s Valley by Foping Old Town, 885 m, <named-content xmlns:xlink="http://www.w3.org/1999/xlink" content-type="dwc:verbatimCoordinates" xlink:type="simple"><named-content content-type="geo-json" specific-use="{&#34;type&#34;:&#34;Point&#34;,&#34;coordinates&#34;:[107.990533,33.530633]}" id="NCID0EZ2AE" xlink:type="simple">33°31.838'N, 107°59.432'E</named-content></named-content>, 2018.IV.21, leg. W.H. Li, R.R. Mo and D. Murányi. Paratypes: <!--PageBreak--><!--PageBreak-->same data as holotype: 2 females, 1 male larva (<named-content xmlns:xlink="http://www.w3.org/1999/xlink" content-type="dwc:institutional_code" xlink:type="simple">HIST</named-content>), 1 male, 2 females (<named-content xmlns:xlink="http://www.w3.org/1999/xlink" content-type="dwc:institutional_code" xlink:type="simple">HNHM</named-content>); Shaanxi Province, Hanzhong, Foping County, Changjiaoba Town, steep forest brook in Dizhuang valley, 980 m, <named-content xmlns:xlink="http://www.w3.org/1999/xlink" content-type="dwc:verbatimCoordinates" xlink:type="simple"><named-content content-type="geo-json" specific-use="{&#34;type&#34;:&#34;Point&#34;,&#34;coordinates&#34;:[107.971050,33.559050]}" id="NCID0EO3AE" xlink:type="simple">33°33.543'N, 107°58.263'E</named-content></named-content>, 2018.IV.21, leg. W.H. Li, R.R. Mo and D. Murányi: 3 larvae (<named-content xmlns:xlink="http://www.w3.org/1999/xlink" content-type="dwc:institutional_code" xlink:type="simple">HNHM</named-content>).</p></tp:treatment-sec><tp:treatment-sec sec-type="Affinities" id="SECID0EY3AE"><title>Affinities.</title><p>On the basis of the simple epiproct and rather elongated median lobe of the paraproct, the male of <italic><tp:taxon-name><tp:taxon-name-part taxon-name-part-type="genus" reg="Amphinemura">A.</tp:taxon-name-part><tp:taxon-name-part taxon-name-part-type="species" reg="dingoidea">dingoidea</tp:taxon-name-part></tp:taxon-name></italic> is similar to several other Chinese species, e.g. <italic><tp:taxon-name><tp:taxon-name-part taxon-name-part-type="genus" reg="Amphinemura">A.</tp:taxon-name-part><tp:taxon-name-part taxon-name-part-type="species" reg="curvispina">curvispina</tp:taxon-name-part></tp:taxon-name></italic> (Wu, 1973), <italic><tp:taxon-name><tp:taxon-name-part taxon-name-part-type="genus" reg="Amphinemura">A.</tp:taxon-name-part><tp:taxon-name-part taxon-name-part-type="species" reg="filarmia">filarmia</tp:taxon-name-part></tp:taxon-name></italic> Li &amp; Yang, 2000, <italic><tp:taxon-name><tp:taxon-name-part taxon-name-part-type="genus" reg="Amphinemura">A.</tp:taxon-name-part><tp:taxon-name-part taxon-name-part-type="species" reg="microhamita">microhamita</tp:taxon-name-part></tp:taxon-name></italic> Li, Dong <!--PageBreak-->&amp; Yang, 2018, and <italic><tp:taxon-name><tp:taxon-name-part taxon-name-part-type="genus" reg="Amphinemura">A.</tp:taxon-name-part><tp:taxon-name-part taxon-name-part-type="species" reg="ovalis">ovalis</tp:taxon-name-part></tp:taxon-name></italic> Li &amp; Yang, 2005. However, the combination of the long and slightly bilobed inner lobe and short, spine-less outer lobe of paraproct, together with simple but apically notched epiproct, distinguish the new species from all congeners. The female can be easily distinguished from females of the hitherto known Asian <italic><tp:taxon-name><tp:taxon-name-part taxon-name-part-type="genus" reg="Amphinemura">Amphinemura</tp:taxon-name-part></tp:taxon-name></italic> species on the basis of the distinctive shape of their subgenital plate combined with rather simple inner genitalia. The larva is distinctive by its rather conspicuous pale and dark brown color pattern.</p></tp:treatment-sec><tp:treatment-sec sec-type="distribution" id="SECID0E55AE"><title>Distribution and ecology.</title><p>Most specimens were found along a small forest brook (Fig. <xref ref-type="fig" rid="F11">33</xref>), but a single male was collected by the upper, faster flowing section of the same large stream where <italic><tp:taxon-name><tp:taxon-name-part taxon-name-part-type="genus" reg="Amphinemura">A.</tp:taxon-name-part><tp:taxon-name-part taxon-name-part-type="species" reg="albicauda">albicauda</tp:taxon-name-part></tp:taxon-name></italic> was collected at the lower section (Fig. <xref ref-type="fig" rid="F12">35</xref>). Both localities are at moderate elevations, have fast current, and the littoral vegetation consists of deciduous forest, willow bush, and dense littoral grasses and sedges. The width of the brook at the type locality is less than 1 m and usually less than 10 cm in depth, but deeper, nearly stagnant pools also occur. The substrate is bedrock with small stones and variable debris (Fig. <xref ref-type="fig" rid="F11">34</xref>). Only a single mature larva was found among several other <tp:taxon-name><tp:taxon-name-part taxon-name-part-type="family">Nemouridae</tp:taxon-name-part></tp:taxon-name> larvae, whereas most adults were fully mature and abundant among the adult stoneflies collected at this stream, suggesting late April is after the peak emergence. At the type locality, accompanying stoneflies were <tp:taxon-name><tp:taxon-name-part taxon-name-part-type="family">Nemouridae</tp:taxon-name-part></tp:taxon-name>: <italic><tp:taxon-name><tp:taxon-name-part taxon-name-part-type="genus" reg="Amphinemura">Amphinemura</tp:taxon-name-part><tp:taxon-name-part taxon-name-part-type="species" reg="sinensis">sinensis</tp:taxon-name-part></tp:taxon-name></italic>, <italic><tp:taxon-name><tp:taxon-name-part taxon-name-part-type="genus" reg="Amphinemura">A.</tp:taxon-name-part><tp:taxon-name-part taxon-name-part-type="species" reg="unihamata">unihamata</tp:taxon-name-part></tp:taxon-name></italic> (Wu, 1973), <italic><tp:taxon-name><tp:taxon-name-part taxon-name-part-type="genus" reg="Sphaeronemoura">Sphaeronemoura</tp:taxon-name-part><tp:taxon-name-part taxon-name-part-type="species" reg="grandicauda">grandicauda</tp:taxon-name-part></tp:taxon-name></italic> (Wu, 1973), an unidentified <italic><tp:taxon-name><tp:taxon-name-part taxon-name-part-type="genus" reg="Indonemoura">Indonemoura</tp:taxon-name-part></tp:taxon-name></italic> sp. found only as premature larvae, and a yet undetermined <italic><tp:taxon-name><tp:taxon-name-part taxon-name-part-type="genus" reg="Nemoura">Nemoura</tp:taxon-name-part></tp:taxon-name></italic> sp. of the <italic>ovocercia</italic> species group. In the Dizhuang valley, the paratype male was caught together with the recently described <italic><tp:taxon-name><tp:taxon-name-part taxon-name-part-type="genus" reg="Cryptoperla">Cryptoperla</tp:taxon-name-part><tp:taxon-name-part taxon-name-part-type="species" reg="nangongshana">nangongshana</tp:taxon-name-part></tp:taxon-name></italic> Huo &amp; Du, 2018.</p><fig id="F10" position="float" orientation="portrait"><label>Figures 29–30.</label><caption><p><italic><tp:taxon-name><tp:taxon-name-part taxon-name-part-type="genus" reg="Amphinemura">Amphinemura</tp:taxon-name-part><tp:taxon-name-part taxon-name-part-type="species" reg="unihamata">unihamata</tp:taxon-name-part></tp:taxon-name></italic> (Wu, 1973), terminalia of adult female. <bold>29</bold> Terminalia in ventral view <bold>30</bold> Inner genitalia, dorsal view. Scale bar: 0.5 mm.</p></caption><graphic xmlns:xlink="http://www.w3.org/1999/xlink" xlink:href="zookeys-808-001-g010.jpg" position="float" orientation="portrait" xlink:type="simple" id="oo_250068.jpg"/></fig><fig id="F11" position="float" orientation="portrait"><label>Figures 31–34.</label><caption><p>Type localities. <bold>31, 32</bold><italic><tp:taxon-name><tp:taxon-name-part taxon-name-part-type="genus" reg="Amphinemura">Amphinemura</tp:taxon-name-part><tp:taxon-name-part taxon-name-part-type="species" reg="albicauda">albicauda</tp:taxon-name-part></tp:taxon-name></italic> sp. n., Dizhuang valley, 895 m, <named-content xmlns:xlink="http://www.w3.org/1999/xlink" content-type="dwc:verbatimCoordinates" xlink:type="simple"><named-content content-type="geo-json" specific-use="{&#34;type&#34;:&#34;Point&#34;,&#34;coordinates&#34;:[107.983633,33.555733]}" id="NCID0EYEBE" xlink:type="simple">33°33.344'N, 107°59.018'E</named-content></named-content><bold>33, 34</bold><italic><tp:taxon-name><tp:taxon-name-part taxon-name-part-type="genus" reg="Amphinemura">Amphinemura</tp:taxon-name-part><tp:taxon-name-part taxon-name-part-type="species" reg="dingoidea">dingoidea</tp:taxon-name-part></tp:taxon-name></italic> sp. n., Lover’s Valley, 885 m, <named-content xmlns:xlink="http://www.w3.org/1999/xlink" content-type="dwc:verbatimCoordinates" xlink:type="simple"><named-content content-type="geo-json" specific-use="{&#34;type&#34;:&#34;Point&#34;,&#34;coordinates&#34;:[107.990533,33.530633]}" id="NCID0EZ2BE" xlink:type="simple">33°31.838'N, 107°59.432'E</named-content></named-content>.</p></caption><graphic xmlns:xlink="http://www.w3.org/1999/xlink" xlink:href="zookeys-808-001-g011.jpg" position="float" orientation="portrait" xlink:type="simple" id="oo_250069.jpg"/></fig></tp:treatment-sec><tp:treatment-sec sec-type="etymology" id="SECID0EFEAG"><title>Etymology.</title><p>The specific name refers to the shape of the pod-like subgenital plate and the pot-like anterolateral branches, which overall resembles the Chinese “ding”, an ancient pot unique in Chinese culture.</p></tp:treatment-sec><tp:treatment-sec sec-type="remarks" id="SECID0EKEAG"><title>Remarks.</title><p>The adults were associated with the single mature larva on the basis of the distinct pronotal pattern and similar, contrasting body color.</p></tp:treatment-sec><tp:treatment-sec><!--Section generated to contain objects referenced in tp:taxon-treatment.--><fig id="F12" position="float" orientation="portrait"><label>Figure 35.</label><caption><p>Known distribution of <tp:taxon-name><tp:taxon-name-part taxon-name-part-type="subfamily">Amphinemurinae</tp:taxon-name-part></tp:taxon-name> in the Qinling Mountains <bold>1</bold><italic><tp:taxon-name><tp:taxon-name-part taxon-name-part-type="genus" reg="Amphinemura">Amphinemura</tp:taxon-name-part><tp:taxon-name-part taxon-name-part-type="species" reg="lingulata">lingulata</tp:taxon-name-part></tp:taxon-name></italic>, <italic><tp:taxon-name><tp:taxon-name-part taxon-name-part-type="genus" reg="Mesonemoura">Mesonemoura</tp:taxon-name-part><tp:taxon-name-part taxon-name-part-type="species" reg="membranosa">membranosa</tp:taxon-name-part></tp:taxon-name></italic><bold>2</bold><italic><tp:taxon-name><tp:taxon-name-part taxon-name-part-type="genus" reg="Amphinemura">A.</tp:taxon-name-part><tp:taxon-name-part taxon-name-part-type="species" reg="didyma">didyma</tp:taxon-name-part></tp:taxon-name></italic>, <italic><tp:taxon-name><tp:taxon-name-part taxon-name-part-type="genus" reg="Amphinemura">A.</tp:taxon-name-part><tp:taxon-name-part taxon-name-part-type="species" reg="mamillata">mamillata</tp:taxon-name-part></tp:taxon-name></italic>, <italic><tp:taxon-name><tp:taxon-name-part taxon-name-part-type="genus" reg="Indonemoura">Indonemoura</tp:taxon-name-part><tp:taxon-name-part taxon-name-part-type="species" reg="auriformis">auriformis</tp:taxon-name-part></tp:taxon-name></italic>, <italic><tp:taxon-name><tp:taxon-name-part taxon-name-part-type="genus" reg="Mesonemoura">M.</tp:taxon-name-part><tp:taxon-name-part taxon-name-part-type="species" reg="tritaenia">tritaenia</tp:taxon-name-part></tp:taxon-name></italic><bold>3</bold><italic><tp:taxon-name><tp:taxon-name-part taxon-name-part-type="genus" reg="Sphaeronemoura">Sphaeronemoura</tp:taxon-name-part><tp:taxon-name-part taxon-name-part-type="species" reg="separata">separata</tp:taxon-name-part></tp:taxon-name></italic><bold>4</bold><italic><tp:taxon-name><tp:taxon-name-part taxon-name-part-type="genus" reg="Amphinemura">A.</tp:taxon-name-part><tp:taxon-name-part taxon-name-part-type="species" reg="annulata">annulata</tp:taxon-name-part></tp:taxon-name></italic>, <italic><tp:taxon-name><tp:taxon-name-part taxon-name-part-type="genus" reg="Amphinemura">A.</tp:taxon-name-part><tp:taxon-name-part taxon-name-part-type="species" reg="lingulata">lingulata</tp:taxon-name-part></tp:taxon-name></italic><bold>5</bold><italic><tp:taxon-name><tp:taxon-name-part taxon-name-part-type="genus" reg="Amphinemura">A.</tp:taxon-name-part><tp:taxon-name-part taxon-name-part-type="species" reg="annulata">annulata</tp:taxon-name-part></tp:taxon-name></italic><bold>6</bold><italic><tp:taxon-name><tp:taxon-name-part taxon-name-part-type="genus" reg="Amphinemura">A.</tp:taxon-name-part><tp:taxon-name-part taxon-name-part-type="species" reg="dicroidea">dicroidea</tp:taxon-name-part></tp:taxon-name></italic><bold>7</bold><italic><tp:taxon-name><tp:taxon-name-part taxon-name-part-type="genus" reg="Amphinemura">A.</tp:taxon-name-part><tp:taxon-name-part taxon-name-part-type="species" reg="longihamita">longihamita</tp:taxon-name-part></tp:taxon-name></italic>, <italic><tp:taxon-name><tp:taxon-name-part taxon-name-part-type="genus" reg="Sphaeronemoura">S.</tp:taxon-name-part><tp:taxon-name-part taxon-name-part-type="species" reg="grandicauda">grandicauda</tp:taxon-name-part></tp:taxon-name></italic><bold>8</bold><italic><tp:taxon-name><tp:taxon-name-part taxon-name-part-type="genus" reg="Amphinemura">A.</tp:taxon-name-part><tp:taxon-name-part taxon-name-part-type="species" reg="microhamita">microhamita</tp:taxon-name-part></tp:taxon-name></italic><bold>9</bold><italic><tp:taxon-name><tp:taxon-name-part taxon-name-part-type="genus" reg="Amphinemura">A.</tp:taxon-name-part><tp:taxon-name-part taxon-name-part-type="species" reg="microhamita">microhamita</tp:taxon-name-part></tp:taxon-name></italic><bold>10</bold><italic><tp:taxon-name><tp:taxon-name-part taxon-name-part-type="genus" reg="Amphinemura">A.</tp:taxon-name-part><tp:taxon-name-part taxon-name-part-type="species" reg="microhamita">microhamita</tp:taxon-name-part></tp:taxon-name></italic>, <italic><tp:taxon-name><tp:taxon-name-part taxon-name-part-type="genus" reg="Amphinemura">A.</tp:taxon-name-part><tp:taxon-name-part taxon-name-part-type="species" reg="multispina">multispina</tp:taxon-name-part></tp:taxon-name></italic><bold>11</bold><italic><tp:taxon-name><tp:taxon-name-part taxon-name-part-type="genus" reg="Sphaeronemoura">S.</tp:taxon-name-part><tp:taxon-name-part taxon-name-part-type="species" reg="grandicauda">grandicauda</tp:taxon-name-part></tp:taxon-name></italic><bold>12</bold><italic><tp:taxon-name><tp:taxon-name-part taxon-name-part-type="genus" reg="Sphaeronemoura">S.</tp:taxon-name-part><tp:taxon-name-part taxon-name-part-type="species" reg="grandicauda">grandicauda</tp:taxon-name-part></tp:taxon-name></italic><bold>13</bold><italic><tp:taxon-name><tp:taxon-name-part taxon-name-part-type="genus" reg="Amphinemura">A.</tp:taxon-name-part><tp:taxon-name-part taxon-name-part-type="species" reg="albicauda">albicauda</tp:taxon-name-part></tp:taxon-name></italic>, <italic><tp:taxon-name><tp:taxon-name-part taxon-name-part-type="genus" reg="Amphinemura">A.</tp:taxon-name-part><tp:taxon-name-part taxon-name-part-type="species" reg="sinensis">sinensis</tp:taxon-name-part></tp:taxon-name></italic><bold>14</bold><italic><tp:taxon-name><tp:taxon-name-part taxon-name-part-type="genus" reg="Amphinemura">A.</tp:taxon-name-part><tp:taxon-name-part taxon-name-part-type="species" reg="dingoidea">dingoidea</tp:taxon-name-part></tp:taxon-name></italic><bold>15</bold><italic><tp:taxon-name><tp:taxon-name-part taxon-name-part-type="genus" reg="Amphinemura">A.</tp:taxon-name-part><tp:taxon-name-part taxon-name-part-type="species" reg="dingoidea">dingoidea</tp:taxon-name-part></tp:taxon-name></italic>, <italic><tp:taxon-name><tp:taxon-name-part taxon-name-part-type="genus" reg="Amphinemura">A.</tp:taxon-name-part><tp:taxon-name-part taxon-name-part-type="species" reg="sinensis">sinensis</tp:taxon-name-part></tp:taxon-name></italic>, <italic><tp:taxon-name><tp:taxon-name-part taxon-name-part-type="genus" reg="Amphinemura">A.</tp:taxon-name-part><tp:taxon-name-part taxon-name-part-type="species" reg="unihamata">unihamata</tp:taxon-name-part></tp:taxon-name></italic>, <italic><tp:taxon-name><tp:taxon-name-part taxon-name-part-type="genus" reg="Indonemoura">Indonemoura</tp:taxon-name-part></tp:taxon-name></italic> sp., <italic><tp:taxon-name><tp:taxon-name-part taxon-name-part-type="genus" reg="Sphaeronemoura">S.</tp:taxon-name-part><tp:taxon-name-part taxon-name-part-type="species" reg="grandicauda">grandicauda</tp:taxon-name-part></tp:taxon-name></italic><bold>16</bold><italic><tp:taxon-name><tp:taxon-name-part taxon-name-part-type="genus" reg="Amphinemura">A.</tp:taxon-name-part><tp:taxon-name-part taxon-name-part-type="species" reg="unihamata">unihamata</tp:taxon-name-part></tp:taxon-name></italic>.</p></caption><graphic xmlns:xlink="http://www.w3.org/1999/xlink" xlink:href="zookeys-808-001-g012.jpg" position="float" orientation="portrait" xlink:type="simple" id="oo_250070.jpg"/></fig></tp:treatment-sec></tp:taxon-treatment>
