# Supplementary material for: Two new species of Amphinemura (Plecoptera, Nemouridae) from the southern Qinling Mountains of China, based on male, female and larvae
Source: Zookeys. 2018 Dec 18;(808):1–21. doi: 10.3897/zookeys.808.29433 (PMC6305769; doi:10.3897/zookeys.808.29433)
Supplement: XML Treatment for Amphinemura sinensis [file zookeys.808.29433-treatment3.xml]

<!DOCTYPE tp:taxon-treatment
  PUBLIC "-//TaxonX//DTD Taxonomic Treatment Publishing DTD v0 20100105//EN" "tax-treatment-NSO.dtd">
<tp:taxon-treatment xmlns:tp="http://www.plazi.org/taxpub"><tp:treatment-meta><kwd-group><label>Taxon classification</label><kwd><named-content xmlns:xlink="http://www.w3.org/1999/xlink" content-type="kingdom">Animalia</named-content></kwd><kwd><named-content xmlns:xlink="http://www.w3.org/1999/xlink" content-type="order">Plecoptera</named-content></kwd><kwd><named-content xmlns:xlink="http://www.w3.org/1999/xlink" content-type="family">Nemouridae</named-content></kwd></kwd-group><mixed-citation publication-type="journal"><person-group><name><surname>Li</surname><given-names>Weihai</given-names></name><name><surname>Mo</surname><given-names>Raorao</given-names></name><name><surname>Dong</surname><given-names>Wenbin</given-names></name><name><surname>Yang</surname><given-names>Ding</given-names></name><name><surname>urányi</surname><given-names>Dávid</given-names></name></person-group><article-title>Two new species of <italic><tp:taxon-name><tp:taxon-name-part taxon-name-part-type="genus" reg="Amphinemura">Amphinemura</tp:taxon-name-part></tp:taxon-name></italic> (<tp:taxon-name><tp:taxon-name-part taxon-name-part-type="order">Plecoptera</tp:taxon-name-part></tp:taxon-name>, <tp:taxon-name><tp:taxon-name-part taxon-name-part-type="family">Nemouridae</tp:taxon-name-part></tp:taxon-name>) from the southern Qinling Mountains of China, based on male, female and larvae</article-title><source>Zookeys</source><day>18</day><month>12</month><year>2018</year><volume>2018</volume><issue>808</issue><fpage>1</fpage><lpage>21</lpage><pub-id pub-id-type="doi">10.3897/zookeys.808.29433</pub-id></mixed-citation></tp:treatment-meta><tp:nomenclature><tp:taxon-name>
            <tp:taxon-name-part taxon-name-part-type="genus" reg="Amphinemura">Amphinemura</tp:taxon-name-part>
            <tp:taxon-name-part taxon-name-part-type="species" reg="sinensis">sinensis</tp:taxon-name-part>
          </tp:taxon-name><tp:taxon-authority>(Wu, 1926)</tp:taxon-authority><xref ref-type="fig" rid="F12">Fig. 35</xref></tp:nomenclature><tp:treatment-sec sec-type="material" id="SECID0EXFAG"><title>Material examined.</title><p>CHINA, Shaanxi Province, Hanzhong, Foping County, brook in Lover’s Valley by Foping Old Town, 870 m, <named-content xmlns:xlink="http://www.w3.org/1999/xlink" content-type="dwc:verbatimCoordinates" xlink:type="simple"><named-content content-type="geo-json" specific-use="{&#34;type&#34;:&#34;Point&#34;,&#34;coordinates&#34;:[107.988917,33.530317]}" id="NCID0EAGAG" xlink:type="simple">33°31.819'N, 107°59.335'E</named-content></named-content>, 2018.IV.21, leg. W.H. Li, R.R. Mo and D. Murányi: 1 male (<named-content xmlns:xlink="http://www.w3.org/1999/xlink" content-type="dwc:institutional_code" xlink:type="simple">HNHM</named-content>); Shaanxi Province, Hanzhong, Foping County, Changjiaoba Town, lower section of a large unnamed stream in Dizhuang valley, 895 m, <named-content xmlns:xlink="http://www.w3.org/1999/xlink" content-type="dwc:verbatimCoordinates" xlink:type="simple"><named-content content-type="geo-json" specific-use="{&#34;type&#34;:&#34;Point&#34;,&#34;coordinates&#34;:[107.983633,33.555733]}" id="NCID0ENGAG" xlink:type="simple">33°33.344'N, 107°59.018'E</named-content></named-content>, 2018.IV.21, leg. W.H. Li, R.R. Mo and D. Murányi: 1 male (<named-content xmlns:xlink="http://www.w3.org/1999/xlink" content-type="dwc:institutional_code" xlink:type="simple">HIST</named-content>).</p></tp:treatment-sec><tp:treatment-sec sec-type="distribution" id="SECID0EXGAG"><title>Distribution and ecology.</title><p>This species was described from Jiangsu Province, later reported also from Beijing and Henan (<xref ref-type="bibr" rid="B46">Yang and Li 2018</xref>), and is the only member of the <italic><tp:taxon-name><tp:taxon-name-part taxon-name-part-type="genus" reg="Amphinemura"/><tp:taxon-name-part taxon-name-part-type="species" reg="sinensis">sinensis</tp:taxon-name-part></tp:taxon-name></italic> group that occurs in Palaearctic areas of China. We collected this species at the type localities of the new species above (Figs <xref ref-type="fig" rid="F11">31–34</xref>). Our new records represent the first records from Shaanxi.</p><fig id="F12" position="float" orientation="portrait"><label>Figure 35.</label><caption><p>Known distribution of <tp:taxon-name><tp:taxon-name-part taxon-name-part-type="subfamily">Amphinemurinae</tp:taxon-name-part></tp:taxon-name> in the Qinling Mountains <bold>1</bold><italic><tp:taxon-name><tp:taxon-name-part taxon-name-part-type="genus" reg="Amphinemura">Amphinemura</tp:taxon-name-part><tp:taxon-name-part taxon-name-part-type="species" reg="lingulata">lingulata</tp:taxon-name-part></tp:taxon-name></italic>, <italic><tp:taxon-name><tp:taxon-name-part taxon-name-part-type="genus" reg="Mesonemoura">Mesonemoura</tp:taxon-name-part><tp:taxon-name-part taxon-name-part-type="species" reg="membranosa">membranosa</tp:taxon-name-part></tp:taxon-name></italic><bold>2</bold><italic><tp:taxon-name><tp:taxon-name-part taxon-name-part-type="genus" reg="Amphinemura">A.</tp:taxon-name-part><tp:taxon-name-part taxon-name-part-type="species" reg="didyma">didyma</tp:taxon-name-part></tp:taxon-name></italic>, <italic><tp:taxon-name><tp:taxon-name-part taxon-name-part-type="genus" reg="Amphinemura">A.</tp:taxon-name-part><tp:taxon-name-part taxon-name-part-type="species" reg="mamillata">mamillata</tp:taxon-name-part></tp:taxon-name></italic>, <italic><tp:taxon-name><tp:taxon-name-part taxon-name-part-type="genus" reg="Indonemoura">Indonemoura</tp:taxon-name-part><tp:taxon-name-part taxon-name-part-type="species" reg="auriformis">auriformis</tp:taxon-name-part></tp:taxon-name></italic>, <italic><tp:taxon-name><tp:taxon-name-part taxon-name-part-type="genus" reg="Mesonemoura">M.</tp:taxon-name-part><tp:taxon-name-part taxon-name-part-type="species" reg="tritaenia">tritaenia</tp:taxon-name-part></tp:taxon-name></italic><bold>3</bold><italic><tp:taxon-name><tp:taxon-name-part taxon-name-part-type="genus" reg="Sphaeronemoura">Sphaeronemoura</tp:taxon-name-part><tp:taxon-name-part taxon-name-part-type="species" reg="separata">separata</tp:taxon-name-part></tp:taxon-name></italic><bold>4</bold><italic><tp:taxon-name><tp:taxon-name-part taxon-name-part-type="genus" reg="Amphinemura">A.</tp:taxon-name-part><tp:taxon-name-part taxon-name-part-type="species" reg="annulata">annulata</tp:taxon-name-part></tp:taxon-name></italic>, <italic><tp:taxon-name><tp:taxon-name-part taxon-name-part-type="genus" reg="Amphinemura">A.</tp:taxon-name-part><tp:taxon-name-part taxon-name-part-type="species" reg="lingulata">lingulata</tp:taxon-name-part></tp:taxon-name></italic><bold>5</bold><italic><tp:taxon-name><tp:taxon-name-part taxon-name-part-type="genus" reg="Amphinemura">A.</tp:taxon-name-part><tp:taxon-name-part taxon-name-part-type="species" reg="annulata">annulata</tp:taxon-name-part></tp:taxon-name></italic><bold>6</bold><italic><tp:taxon-name><tp:taxon-name-part taxon-name-part-type="genus" reg="Amphinemura">A.</tp:taxon-name-part><tp:taxon-name-part taxon-name-part-type="species" reg="dicroidea">dicroidea</tp:taxon-name-part></tp:taxon-name></italic><bold>7</bold><italic><tp:taxon-name><tp:taxon-name-part taxon-name-part-type="genus" reg="Amphinemura">A.</tp:taxon-name-part><tp:taxon-name-part taxon-name-part-type="species" reg="longihamita">longihamita</tp:taxon-name-part></tp:taxon-name></italic>, <italic><tp:taxon-name><tp:taxon-name-part taxon-name-part-type="genus" reg="Sphaeronemoura">S.</tp:taxon-name-part><tp:taxon-name-part taxon-name-part-type="species" reg="grandicauda">grandicauda</tp:taxon-name-part></tp:taxon-name></italic><bold>8</bold><italic><tp:taxon-name><tp:taxon-name-part taxon-name-part-type="genus" reg="Amphinemura">A.</tp:taxon-name-part><tp:taxon-name-part taxon-name-part-type="species" reg="microhamita">microhamita</tp:taxon-name-part></tp:taxon-name></italic><bold>9</bold><italic><tp:taxon-name><tp:taxon-name-part taxon-name-part-type="genus" reg="Amphinemura">A.</tp:taxon-name-part><tp:taxon-name-part taxon-name-part-type="species" reg="microhamita">microhamita</tp:taxon-name-part></tp:taxon-name></italic><bold>10</bold><italic><tp:taxon-name><tp:taxon-name-part taxon-name-part-type="genus" reg="Amphinemura">A.</tp:taxon-name-part><tp:taxon-name-part taxon-name-part-type="species" reg="microhamita">microhamita</tp:taxon-name-part></tp:taxon-name></italic>, <italic><tp:taxon-name><tp:taxon-name-part taxon-name-part-type="genus" reg="Amphinemura">A.</tp:taxon-name-part><tp:taxon-name-part taxon-name-part-type="species" reg="multispina">multispina</tp:taxon-name-part></tp:taxon-name></italic><bold>11</bold><italic><tp:taxon-name><tp:taxon-name-part taxon-name-part-type="genus" reg="Sphaeronemoura">S.</tp:taxon-name-part><tp:taxon-name-part taxon-name-part-type="species" reg="grandicauda">grandicauda</tp:taxon-name-part></tp:taxon-name></italic><bold>12</bold><italic><tp:taxon-name><tp:taxon-name-part taxon-name-part-type="genus" reg="Sphaeronemoura">S.</tp:taxon-name-part><tp:taxon-name-part taxon-name-part-type="species" reg="grandicauda">grandicauda</tp:taxon-name-part></tp:taxon-name></italic><bold>13</bold><italic><tp:taxon-name><tp:taxon-name-part taxon-name-part-type="genus" reg="Amphinemura">A.</tp:taxon-name-part><tp:taxon-name-part taxon-name-part-type="species" reg="albicauda">albicauda</tp:taxon-name-part></tp:taxon-name></italic>, <italic><tp:taxon-name><tp:taxon-name-part taxon-name-part-type="genus" reg="Amphinemura">A.</tp:taxon-name-part><tp:taxon-name-part taxon-name-part-type="species" reg="sinensis">sinensis</tp:taxon-name-part></tp:taxon-name></italic><bold>14</bold><italic><tp:taxon-name><tp:taxon-name-part taxon-name-part-type="genus" reg="Amphinemura">A.</tp:taxon-name-part><tp:taxon-name-part taxon-name-part-type="species" reg="dingoidea">dingoidea</tp:taxon-name-part></tp:taxon-name></italic><bold>15</bold><italic><tp:taxon-name><tp:taxon-name-part taxon-name-part-type="genus" reg="Amphinemura">A.</tp:taxon-name-part><tp:taxon-name-part taxon-name-part-type="species" reg="dingoidea">dingoidea</tp:taxon-name-part></tp:taxon-name></italic>, <italic><tp:taxon-name><tp:taxon-name-part taxon-name-part-type="genus" reg="Amphinemura">A.</tp:taxon-name-part><tp:taxon-name-part taxon-name-part-type="species" reg="sinensis">sinensis</tp:taxon-name-part></tp:taxon-name></italic>, <italic><tp:taxon-name><tp:taxon-name-part taxon-name-part-type="genus" reg="Amphinemura">A.</tp:taxon-name-part><tp:taxon-name-part taxon-name-part-type="species" reg="unihamata">unihamata</tp:taxon-name-part></tp:taxon-name></italic>, <italic><tp:taxon-name><tp:taxon-name-part taxon-name-part-type="genus" reg="Indonemoura">Indonemoura</tp:taxon-name-part></tp:taxon-name></italic> sp., <italic><tp:taxon-name><tp:taxon-name-part taxon-name-part-type="genus" reg="Sphaeronemoura">S.</tp:taxon-name-part><tp:taxon-name-part taxon-name-part-type="species" reg="grandicauda">grandicauda</tp:taxon-name-part></tp:taxon-name></italic><bold>16</bold><italic><tp:taxon-name><tp:taxon-name-part taxon-name-part-type="genus" reg="Amphinemura">A.</tp:taxon-name-part><tp:taxon-name-part taxon-name-part-type="species" reg="unihamata">unihamata</tp:taxon-name-part></tp:taxon-name></italic>.</p></caption><graphic xmlns:xlink="http://www.w3.org/1999/xlink" xlink:href="zookeys-808-001-g012.jpg" position="float" orientation="portrait" xlink:type="simple" id="oo_250070.jpg"/></fig></tp:treatment-sec><tp:treatment-sec sec-type="remarks" id="SECID0EPSAG"><title>Remarks.</title><p>From both streams where we found this species, we also collected mature larvae that are probably belong to this species. These are very similar to the larva of <italic><tp:taxon-name><tp:taxon-name-part taxon-name-part-type="genus" reg="Amphinemura">A.</tp:taxon-name-part><tp:taxon-name-part taxon-name-part-type="species" reg="albicercia">albicercia</tp:taxon-name-part></tp:taxon-name></italic> in color pattern and setation, but lacks the distinctive, dense white hairs on the cerci.</p></tp:treatment-sec><tp:treatment-sec><!--Section generated to contain objects referenced in tp:taxon-treatment.--><fig id="F11" position="float" orientation="portrait"><label>Figures 31–34.</label><caption><p>Type localities. <bold>31, 32</bold><italic><tp:taxon-name><tp:taxon-name-part taxon-name-part-type="genus" reg="Amphinemura">Amphinemura</tp:taxon-name-part><tp:taxon-name-part taxon-name-part-type="species" reg="albicauda">albicauda</tp:taxon-name-part></tp:taxon-name></italic> sp. n., Dizhuang valley, 895 m, <named-content xmlns:xlink="http://www.w3.org/1999/xlink" content-type="dwc:verbatimCoordinates" xlink:type="simple"><named-content content-type="geo-json" specific-use="{&#34;type&#34;:&#34;Point&#34;,&#34;coordinates&#34;:[107.983633,33.555733]}" id="NCID0EYEBE" xlink:type="simple">33°33.344'N, 107°59.018'E</named-content></named-content><bold>33, 34</bold><italic><tp:taxon-name><tp:taxon-name-part taxon-name-part-type="genus" reg="Amphinemura">Amphinemura</tp:taxon-name-part><tp:taxon-name-part taxon-name-part-type="species" reg="dingoidea">dingoidea</tp:taxon-name-part></tp:taxon-name></italic> sp. n., Lover’s Valley, 885 m, <named-content xmlns:xlink="http://www.w3.org/1999/xlink" content-type="dwc:verbatimCoordinates" xlink:type="simple"><named-content content-type="geo-json" specific-use="{&#34;type&#34;:&#34;Point&#34;,&#34;coordinates&#34;:[107.990533,33.530633]}" id="NCID0EZ2BE" xlink:type="simple">33°31.838'N, 107°59.432'E</named-content></named-content>.</p></caption><graphic xmlns:xlink="http://www.w3.org/1999/xlink" xlink:href="zookeys-808-001-g011.jpg" position="float" orientation="portrait" xlink:type="simple" id="oo_250069.jpg"/></fig></tp:treatment-sec><ref-list><ref id="B46"><mixed-citation xmlns:xlink="http://www.w3.org/1999/xlink" xlink:type="simple"><person-group><name name-style="western"><surname>Yang</surname><given-names>D</given-names></name><name name-style="western"><surname>Li</surname><given-names>W-H</given-names></name></person-group> (<year>2018</year>) Species Catalogue of China, Volume 2 Animals, <tp:taxon-name><tp:taxon-name-part taxon-name-part-type="class">Insecta</tp:taxon-name-part></tp:taxon-name> (III), <tp:taxon-name><tp:taxon-name-part taxon-name-part-type="order">Plecoptera</tp:taxon-name-part></tp:taxon-name>. Science Press Beijing, 71 pp.</mixed-citation></ref></ref-list></tp:taxon-treatment>
