# Supplementary material for: Two new species of Amphinemura (Plecoptera, Nemouridae) from the southern Qinling Mountains of China, based on male, female and larvae
Source: Zookeys. 2018 Dec 18;(808):1–21. doi: 10.3897/zookeys.808.29433 (PMC6305769; doi:10.3897/zookeys.808.29433)
Supplement: XML Treatment for Amphinemura unihamata [file zookeys.808.29433-treatment4.xml]

<!DOCTYPE tp:taxon-treatment
  PUBLIC "-//TaxonX//DTD Taxonomic Treatment Publishing DTD v0 20100105//EN" "tax-treatment-NSO.dtd">
<tp:taxon-treatment xmlns:tp="http://www.plazi.org/taxpub"><tp:treatment-meta><kwd-group><label>Taxon classification</label><kwd><named-content xmlns:xlink="http://www.w3.org/1999/xlink" content-type="kingdom">Animalia</named-content></kwd><kwd><named-content xmlns:xlink="http://www.w3.org/1999/xlink" content-type="order">Plecoptera</named-content></kwd><kwd><named-content xmlns:xlink="http://www.w3.org/1999/xlink" content-type="family">Nemouridae</named-content></kwd></kwd-group><mixed-citation publication-type="journal"><person-group><name><surname>Li</surname><given-names>Weihai</given-names></name><name><surname>Mo</surname><given-names>Raorao</given-names></name><name><surname>Dong</surname><given-names>Wenbin</given-names></name><name><surname>Yang</surname><given-names>Ding</given-names></name><name><surname>urányi</surname><given-names>Dávid</given-names></name></person-group><article-title>Two new species of <italic><tp:taxon-name><tp:taxon-name-part taxon-name-part-type="genus" reg="Amphinemura">Amphinemura</tp:taxon-name-part></tp:taxon-name></italic> (<tp:taxon-name><tp:taxon-name-part taxon-name-part-type="order">Plecoptera</tp:taxon-name-part></tp:taxon-name>, <tp:taxon-name><tp:taxon-name-part taxon-name-part-type="family">Nemouridae</tp:taxon-name-part></tp:taxon-name>) from the southern Qinling Mountains of China, based on male, female and larvae</article-title><source>Zookeys</source><day>18</day><month>12</month><year>2018</year><volume>2018</volume><issue>808</issue><fpage>1</fpage><lpage>21</lpage><pub-id pub-id-type="doi">10.3897/zookeys.808.29433</pub-id></mixed-citation></tp:treatment-meta><tp:nomenclature><tp:taxon-name>
            <tp:taxon-name-part taxon-name-part-type="genus" reg="Amphinemura">Amphinemura</tp:taxon-name-part>
            <tp:taxon-name-part taxon-name-part-type="species" reg="unihamata">unihamata</tp:taxon-name-part>
          </tp:taxon-name><tp:taxon-authority>(Wu, 1973)</tp:taxon-authority><xref ref-type="fig" rid="F10">Figs 29</xref><xref ref-type="fig" rid="F10">, 30</xref><xref ref-type="fig" rid="F12">, 35</xref><!--PageBreak--></tp:nomenclature><tp:treatment-sec sec-type="description" id="SECID0ERUAG"><title>Description of the female.</title><p>(Fig. <xref ref-type="fig" rid="F10">29</xref>) Forewing length 9.0–9.6 mm. Sternum VII posteriorly produced in a wide but short, semicircular pregenital plate, the plate pale. Sternum VIII forms trapezoid subgenital plate that is about half as wide as the segment, posterior lobes distinctly divided into rounded sublobes, nearly equal in size; posteromedial indentation narrow and triangular, with white medial area widened towards anterior edge. Paragenital plate large, rounded, but pale and rather indistinct. Sternum IX with anterior margin slightly protruded medially. Paraproct and cerci brown.</p><p>Female inner genitalia (Fig. <xref ref-type="fig" rid="F10">30</xref>): Inner structure consist of a beak-like, dark median sclerite positioned under pregenital plate at the anterior edge of subgenital plate, is simple and a smaller but thick, ring-shaped anterior shield attached to the spermathecal ductus; membranous portion wide and attached to the paragenital plates.</p></tp:treatment-sec><tp:treatment-sec sec-type="material" id="SECID0EBVAG"><title>Material examined.</title><p>CHINA, Shaanxi Province, Hanzhong, Foping County, steep forest brook in Panda valley, 1270 m, <named-content xmlns:xlink="http://www.w3.org/1999/xlink" content-type="dwc:verbatimCoordinates" xlink:type="simple"><named-content content-type="geo-json" specific-use="{&#34;type&#34;:&#34;Point&#34;,&#34;coordinates&#34;:[107.969833,33.672033]}" id="NCID0EKVAG" xlink:type="simple">33°40.322'N, 107°58.190'E</named-content></named-content>, 2018.<!--PageBreak-->IV.20, leg. W.H. Li, R.R. Mo and D. Murányi: 1 male (<named-content xmlns:xlink="http://www.w3.org/1999/xlink" content-type="dwc:institutional_code" xlink:type="simple">HNHM</named-content>); Shaanxi Province, Hanzhong, Foping County, brook in Lover’s Valley by Foping Old Town, 885 m, <named-content xmlns:xlink="http://www.w3.org/1999/xlink" content-type="dwc:verbatimCoordinates" xlink:type="simple"><named-content content-type="geo-json" specific-use="{&#34;type&#34;:&#34;Point&#34;,&#34;coordinates&#34;:[107.990533,33.530633]}" id="NCID0EZVAG" xlink:type="simple">33°31.838'N, 107°59.432'E</named-content></named-content>, 2018.IV.21, leg. W.H. Li, R.R. Mo and D. Murányi: 2 females (<named-content xmlns:xlink="http://www.w3.org/1999/xlink" content-type="dwc:institutional_code" xlink:type="simple">HNHM</named-content>); same brook and date, a few hundred meters downstream, 870 m, <named-content xmlns:xlink="http://www.w3.org/1999/xlink" content-type="dwc:verbatimCoordinates" xlink:type="simple"><named-content content-type="geo-json" specific-use="{&#34;type&#34;:&#34;Point&#34;,&#34;coordinates&#34;:[107.988917,33.530317]}" id="NCID0EGWAG" xlink:type="simple">33°31.819'N, 107°59.335'E</named-content></named-content>: 1 male (<named-content xmlns:xlink="http://www.w3.org/1999/xlink" content-type="dwc:institutional_code" xlink:type="simple">HIST</named-content>), 1 female (<named-content xmlns:xlink="http://www.w3.org/1999/xlink" content-type="dwc:institutional_code" xlink:type="simple">HNHM</named-content>).</p></tp:treatment-sec><tp:treatment-sec sec-type="distribution" id="SECID0EVWAG"><title>Distribution and ecology.</title><p>Previously, this species was known only from the holotype, collected in Sichuan. It was recently redescribed by <xref ref-type="bibr" rid="B48">Yang et al. (2015)</xref>. We found it at the type locality of <italic><tp:taxon-name><tp:taxon-name-part taxon-name-part-type="genus" reg="Amphinemura">A.</tp:taxon-name-part><tp:taxon-name-part taxon-name-part-type="species" reg="dingoidea">dingoidea</tp:taxon-name-part></tp:taxon-name></italic> (Figs <xref ref-type="fig" rid="F11">31</xref>, <xref ref-type="fig" rid="F11">32</xref>) and a similar small brook at slightly higher elevation, representing its first records from Shaanxi.</p></tp:treatment-sec><tp:treatment-sec sec-type="remarks" id="SECID0ESXAG"><title>Remarks.</title><p><italic><tp:taxon-name><tp:taxon-name-part taxon-name-part-type="genus" reg="Amphinemura">Amphinemura</tp:taxon-name-part><tp:taxon-name-part taxon-name-part-type="species" reg="annulata">annulata</tp:taxon-name-part></tp:taxon-name></italic> Du &amp; Ji in <xref ref-type="bibr" rid="B9">Ji et al., 2014</xref> was described one year earlier before the specific identity of <italic><tp:taxon-name><tp:taxon-name-part taxon-name-part-type="genus" reg="Amphinemura">A.</tp:taxon-name-part><tp:taxon-name-part taxon-name-part-type="species" reg="unihamata">unihamata</tp:taxon-name-part></tp:taxon-name></italic> was resolved by <xref ref-type="bibr" rid="B48">Yang et al. (2015)</xref>. The holotype of <italic><tp:taxon-name><tp:taxon-name-part taxon-name-part-type="genus" reg="Amphinemura">A.</tp:taxon-name-part><tp:taxon-name-part taxon-name-part-type="species" reg="annulata">annulata</tp:taxon-name-part></tp:taxon-name></italic> was designated from Zhejiang Province but the paratype series included specimens also from Shanxi, Shaanxi, and Guizhou provinces. The two species are probably conspecific, but without examination of holotype of <italic><tp:taxon-name><tp:taxon-name-part taxon-name-part-type="genus" reg="Amphinemura">A.</tp:taxon-name-part><tp:taxon-name-part taxon-name-part-type="species" reg="annulata">annulata</tp:taxon-name-part></tp:taxon-name></italic>, we do not propose a synonymy of <italic><tp:taxon-name><tp:taxon-name-part taxon-name-part-type="genus" reg="Amphinemura">A.</tp:taxon-name-part><tp:taxon-name-part taxon-name-part-type="species" reg="unihamata">unihamata</tp:taxon-name-part></tp:taxon-name></italic> at this time.</p><!--PageBreak--></tp:treatment-sec><tp:treatment-sec><!--Section generated to contain objects referenced in tp:taxon-treatment.--><fig id="F10" position="float" orientation="portrait"><label>Figures 29–30.</label><caption><p><italic><tp:taxon-name><tp:taxon-name-part taxon-name-part-type="genus" reg="Amphinemura">Amphinemura</tp:taxon-name-part><tp:taxon-name-part taxon-name-part-type="species" reg="unihamata">unihamata</tp:taxon-name-part></tp:taxon-name></italic> (Wu, 1973), terminalia of adult female. <bold>29</bold> Terminalia in ventral view <bold>30</bold> Inner genitalia, dorsal view. Scale bar: 0.5 mm.</p></caption><graphic xmlns:xlink="http://www.w3.org/1999/xlink" xlink:href="zookeys-808-001-g010.jpg" position="float" orientation="portrait" xlink:type="simple" id="oo_250068.jpg"/></fig><fig id="F12" position="float" orientation="portrait"><label>Figure 35.</label><caption><p>Known distribution of <tp:taxon-name><tp:taxon-name-part taxon-name-part-type="subfamily">Amphinemurinae</tp:taxon-name-part></tp:taxon-name> in the Qinling Mountains <bold>1</bold><italic><tp:taxon-name><tp:taxon-name-part taxon-name-part-type="genus" reg="Amphinemura">Amphinemura</tp:taxon-name-part><tp:taxon-name-part taxon-name-part-type="species" reg="lingulata">lingulata</tp:taxon-name-part></tp:taxon-name></italic>, <italic><tp:taxon-name><tp:taxon-name-part taxon-name-part-type="genus" reg="Mesonemoura">Mesonemoura</tp:taxon-name-part><tp:taxon-name-part taxon-name-part-type="species" reg="membranosa">membranosa</tp:taxon-name-part></tp:taxon-name></italic><bold>2</bold><italic><tp:taxon-name><tp:taxon-name-part taxon-name-part-type="genus" reg="Amphinemura">A.</tp:taxon-name-part><tp:taxon-name-part taxon-name-part-type="species" reg="didyma">didyma</tp:taxon-name-part></tp:taxon-name></italic>, <italic><tp:taxon-name><tp:taxon-name-part taxon-name-part-type="genus" reg="Amphinemura">A.</tp:taxon-name-part><tp:taxon-name-part taxon-name-part-type="species" reg="mamillata">mamillata</tp:taxon-name-part></tp:taxon-name></italic>, <italic><tp:taxon-name><tp:taxon-name-part taxon-name-part-type="genus" reg="Indonemoura">Indonemoura</tp:taxon-name-part><tp:taxon-name-part taxon-name-part-type="species" reg="auriformis">auriformis</tp:taxon-name-part></tp:taxon-name></italic>, <italic><tp:taxon-name><tp:taxon-name-part taxon-name-part-type="genus" reg="Mesonemoura">M.</tp:taxon-name-part><tp:taxon-name-part taxon-name-part-type="species" reg="tritaenia">tritaenia</tp:taxon-name-part></tp:taxon-name></italic><bold>3</bold><italic><tp:taxon-name><tp:taxon-name-part taxon-name-part-type="genus" reg="Sphaeronemoura">Sphaeronemoura</tp:taxon-name-part><tp:taxon-name-part taxon-name-part-type="species" reg="separata">separata</tp:taxon-name-part></tp:taxon-name></italic><bold>4</bold><italic><tp:taxon-name><tp:taxon-name-part taxon-name-part-type="genus" reg="Amphinemura">A.</tp:taxon-name-part><tp:taxon-name-part taxon-name-part-type="species" reg="annulata">annulata</tp:taxon-name-part></tp:taxon-name></italic>, <italic><tp:taxon-name><tp:taxon-name-part taxon-name-part-type="genus" reg="Amphinemura">A.</tp:taxon-name-part><tp:taxon-name-part taxon-name-part-type="species" reg="lingulata">lingulata</tp:taxon-name-part></tp:taxon-name></italic><bold>5</bold><italic><tp:taxon-name><tp:taxon-name-part taxon-name-part-type="genus" reg="Amphinemura">A.</tp:taxon-name-part><tp:taxon-name-part taxon-name-part-type="species" reg="annulata">annulata</tp:taxon-name-part></tp:taxon-name></italic><bold>6</bold><italic><tp:taxon-name><tp:taxon-name-part taxon-name-part-type="genus" reg="Amphinemura">A.</tp:taxon-name-part><tp:taxon-name-part taxon-name-part-type="species" reg="dicroidea">dicroidea</tp:taxon-name-part></tp:taxon-name></italic><bold>7</bold><italic><tp:taxon-name><tp:taxon-name-part taxon-name-part-type="genus" reg="Amphinemura">A.</tp:taxon-name-part><tp:taxon-name-part taxon-name-part-type="species" reg="longihamita">longihamita</tp:taxon-name-part></tp:taxon-name></italic>, <italic><tp:taxon-name><tp:taxon-name-part taxon-name-part-type="genus" reg="Sphaeronemoura">S.</tp:taxon-name-part><tp:taxon-name-part taxon-name-part-type="species" reg="grandicauda">grandicauda</tp:taxon-name-part></tp:taxon-name></italic><bold>8</bold><italic><tp:taxon-name><tp:taxon-name-part taxon-name-part-type="genus" reg="Amphinemura">A.</tp:taxon-name-part><tp:taxon-name-part taxon-name-part-type="species" reg="microhamita">microhamita</tp:taxon-name-part></tp:taxon-name></italic><bold>9</bold><italic><tp:taxon-name><tp:taxon-name-part taxon-name-part-type="genus" reg="Amphinemura">A.</tp:taxon-name-part><tp:taxon-name-part taxon-name-part-type="species" reg="microhamita">microhamita</tp:taxon-name-part></tp:taxon-name></italic><bold>10</bold><italic><tp:taxon-name><tp:taxon-name-part taxon-name-part-type="genus" reg="Amphinemura">A.</tp:taxon-name-part><tp:taxon-name-part taxon-name-part-type="species" reg="microhamita">microhamita</tp:taxon-name-part></tp:taxon-name></italic>, <italic><tp:taxon-name><tp:taxon-name-part taxon-name-part-type="genus" reg="Amphinemura">A.</tp:taxon-name-part><tp:taxon-name-part taxon-name-part-type="species" reg="multispina">multispina</tp:taxon-name-part></tp:taxon-name></italic><bold>11</bold><italic><tp:taxon-name><tp:taxon-name-part taxon-name-part-type="genus" reg="Sphaeronemoura">S.</tp:taxon-name-part><tp:taxon-name-part taxon-name-part-type="species" reg="grandicauda">grandicauda</tp:taxon-name-part></tp:taxon-name></italic><bold>12</bold><italic><tp:taxon-name><tp:taxon-name-part taxon-name-part-type="genus" reg="Sphaeronemoura">S.</tp:taxon-name-part><tp:taxon-name-part taxon-name-part-type="species" reg="grandicauda">grandicauda</tp:taxon-name-part></tp:taxon-name></italic><bold>13</bold><italic><tp:taxon-name><tp:taxon-name-part taxon-name-part-type="genus" reg="Amphinemura">A.</tp:taxon-name-part><tp:taxon-name-part taxon-name-part-type="species" reg="albicauda">albicauda</tp:taxon-name-part></tp:taxon-name></italic>, <italic><tp:taxon-name><tp:taxon-name-part taxon-name-part-type="genus" reg="Amphinemura">A.</tp:taxon-name-part><tp:taxon-name-part taxon-name-part-type="species" reg="sinensis">sinensis</tp:taxon-name-part></tp:taxon-name></italic><bold>14</bold><italic><tp:taxon-name><tp:taxon-name-part taxon-name-part-type="genus" reg="Amphinemura">A.</tp:taxon-name-part><tp:taxon-name-part taxon-name-part-type="species" reg="dingoidea">dingoidea</tp:taxon-name-part></tp:taxon-name></italic><bold>15</bold><italic><tp:taxon-name><tp:taxon-name-part taxon-name-part-type="genus" reg="Amphinemura">A.</tp:taxon-name-part><tp:taxon-name-part taxon-name-part-type="species" reg="dingoidea">dingoidea</tp:taxon-name-part></tp:taxon-name></italic>, <italic><tp:taxon-name><tp:taxon-name-part taxon-name-part-type="genus" reg="Amphinemura">A.</tp:taxon-name-part><tp:taxon-name-part taxon-name-part-type="species" reg="sinensis">sinensis</tp:taxon-name-part></tp:taxon-name></italic>, <italic><tp:taxon-name><tp:taxon-name-part taxon-name-part-type="genus" reg="Amphinemura">A.</tp:taxon-name-part><tp:taxon-name-part taxon-name-part-type="species" reg="unihamata">unihamata</tp:taxon-name-part></tp:taxon-name></italic>, <italic><tp:taxon-name><tp:taxon-name-part taxon-name-part-type="genus" reg="Indonemoura">Indonemoura</tp:taxon-name-part></tp:taxon-name></italic> sp., <italic><tp:taxon-name><tp:taxon-name-part taxon-name-part-type="genus" reg="Sphaeronemoura">S.</tp:taxon-name-part><tp:taxon-name-part taxon-name-part-type="species" reg="grandicauda">grandicauda</tp:taxon-name-part></tp:taxon-name></italic><bold>16</bold><italic><tp:taxon-name><tp:taxon-name-part taxon-name-part-type="genus" reg="Amphinemura">A.</tp:taxon-name-part><tp:taxon-name-part taxon-name-part-type="species" reg="unihamata">unihamata</tp:taxon-name-part></tp:taxon-name></italic>.</p></caption><graphic xmlns:xlink="http://www.w3.org/1999/xlink" xlink:href="zookeys-808-001-g012.jpg" position="float" orientation="portrait" xlink:type="simple" id="oo_250070.jpg"/></fig><fig id="F11" position="float" orientation="portrait"><label>Figures 31–34.</label><caption><p>Type localities. <bold>31, 32</bold><italic><tp:taxon-name><tp:taxon-name-part taxon-name-part-type="genus" reg="Amphinemura">Amphinemura</tp:taxon-name-part><tp:taxon-name-part taxon-name-part-type="species" reg="albicauda">albicauda</tp:taxon-name-part></tp:taxon-name></italic> sp. n., Dizhuang valley, 895 m, <named-content xmlns:xlink="http://www.w3.org/1999/xlink" content-type="dwc:verbatimCoordinates" xlink:type="simple"><named-content content-type="geo-json" specific-use="{&#34;type&#34;:&#34;Point&#34;,&#34;coordinates&#34;:[107.983633,33.555733]}" id="NCID0EYEBE" xlink:type="simple">33°33.344'N, 107°59.018'E</named-content></named-content><bold>33, 34</bold><italic><tp:taxon-name><tp:taxon-name-part taxon-name-part-type="genus" reg="Amphinemura">Amphinemura</tp:taxon-name-part><tp:taxon-name-part taxon-name-part-type="species" reg="dingoidea">dingoidea</tp:taxon-name-part></tp:taxon-name></italic> sp. n., Lover’s Valley, 885 m, <named-content xmlns:xlink="http://www.w3.org/1999/xlink" content-type="dwc:verbatimCoordinates" xlink:type="simple"><named-content content-type="geo-json" specific-use="{&#34;type&#34;:&#34;Point&#34;,&#34;coordinates&#34;:[107.990533,33.530633]}" id="NCID0EZ2BE" xlink:type="simple">33°31.838'N, 107°59.432'E</named-content></named-content>.</p></caption><graphic xmlns:xlink="http://www.w3.org/1999/xlink" xlink:href="zookeys-808-001-g011.jpg" position="float" orientation="portrait" xlink:type="simple" id="oo_250069.jpg"/></fig></tp:treatment-sec><ref-list><ref id="B48"><mixed-citation xmlns:xlink="http://www.w3.org/1999/xlink" xlink:type="simple"><person-group><name name-style="western"><surname>Yang</surname><given-names>D</given-names></name><name name-style="western"><surname>Li</surname><given-names>W-H</given-names></name><name name-style="western"><surname>Zhu</surname><given-names>F</given-names></name></person-group> (<year>2015</year>) <source>Fauna Sinica, <tp:taxon-name><tp:taxon-name-part taxon-name-part-type="class">Insecta</tp:taxon-name-part></tp:taxon-name> Vol. 58, <tp:taxon-name><tp:taxon-name-part taxon-name-part-type="order">Plecoptera</tp:taxon-name-part></tp:taxon-name>: <tp:taxon-name><tp:taxon-name-part taxon-name-part-type="superfamily">Nemouroidea</tp:taxon-name-part></tp:taxon-name>.</source><publisher-name>Science Press</publisher-name>, <publisher-loc>Beijing</publisher-loc>, <size units="page">518 pp</size>.</mixed-citation></ref><ref id="B9"><mixed-citation xmlns:xlink="http://www.w3.org/1999/xlink" xlink:type="simple"><person-group><name name-style="western"><surname>Ji</surname><given-names>X-Y</given-names></name><name name-style="western"><surname>Du</surname><given-names>Y-Z</given-names></name><name name-style="western"><surname>Wang</surname><given-names>Z-J</given-names></name></person-group> (<year>2014</year>) <article-title>Two new species of the stonefly genus <italic><tp:taxon-name><tp:taxon-name-part taxon-name-part-type="genus">Amphinemura</tp:taxon-name-part></tp:taxon-name></italic> (<tp:taxon-name><tp:taxon-name-part taxon-name-part-type="class">Insecta</tp:taxon-name-part></tp:taxon-name>, <tp:taxon-name><tp:taxon-name-part taxon-name-part-type="order">Plecoptera</tp:taxon-name-part></tp:taxon-name>, <tp:taxon-name><tp:taxon-name-part taxon-name-part-type="family">Nemouridae</tp:taxon-name-part></tp:taxon-name>) from China.</article-title><source>ZooKeys</source><volume>404</volume>: <fpage>23</fpage>–<lpage>30</lpage>. <ext-link xlink:type="simple" ext-link-type="doi" xlink:href="10.3897/zookeys.404.7067">https://doi.org/10.3897/zookeys.404.7067</ext-link></mixed-citation></ref></ref-list></tp:taxon-treatment>
